# Supplementary material for: Universal annotation of the human genome through integration of over a thousand epigenomic datasets
Source: Genome Biol. 2022 Jan 6;23:9. doi: 10.1186/s13059-021-02572-z (PMC8734071; doi:10.1186/s13059-021-02572-z)
Supplement: Supplementary file 3 — Additional file 3. Summary characterizations of full-stack states. Full characterization of the full-stack states, with detailed comments summarizing states’ characteristics. Emission parameters of the full-stack states. Top 100 highly emitted datasets associated with each full-stack state, colored by the marks associated with the datasets (similar to Fig. 2B). Top 100 highly emitted datasets associated with each full-stack state, colored by the cell groups associated with the datasets (similar to Fig. 2C). Different genome context enrichments with full-stack states: Excel version of Fig. 3A-B, Additional File 1: Figure S18. Excel version of Additional File 1 Figure S31: Enrichment of all full-stack states for ConsHMM states. Excel version of Additional File 1 Figure S30: Full-stack states and maximum-enriched ConsHMM state. Excel version of Additional File 1 Figure S7: Statistically significant tissue—group specificity in full-stack states. [file 13059_2021_2572_MOESM3_ESM.xlsx]

## Sheet: characterize_full_stack_state
state_order_by_group	State_numbers in raw full-stack annotation	States presented in paper	Long annotations	Group	color	Notes about enrichments with repeat families and classes	Notes about enrichment with cell-type-specific enrichments with per-cell-type chromatin states (Supp.Data.3) (tab CMM25_states)					Most-enriched_consHMM state (Supp. Fig. 30-31)	state_order_by_group (mostly ignored by end users)
0	69	GapArtf1	No signal; unmappable - assembly gaps	others	#fff5ee		25_Quies in all cell types					96-AM_SPrim	0
1	77	GapArtf2	satellite repeats/artifacts; H3K9me3, DNase I, and some signal from many others	others	#fff5ee	>100 folds enriched with Satelite family, Satelite class and centr family, acro_family, 40 - 80 folds rRNA and telo family	21_HET in most cell types, Prom_P or ZNF in ESC and iPSC					96-AM_SPrim	1
2	78	GapArtf3	rRNA, satellite repeats; artifacts; High signal most experiments; satellite repeats	others	#fff5ee	~100-200 folds enriched with Satelite family, Satelite class and centr family, acro_family, 500 - 600 folds rRNA and telo family	Same as GapArtf2, but some cell types have PromP					95-AM_SPrim	2
3	1	Quies1	quescient; H3K9me3 very weak; broad domain; Cell lines; ENCODE2012, Epithelial, IMR90, Myostat	quescient	white		25_Quies in all cell types					30-AM_SMam	3
4	2	Quies2	quescient; H3K9me3 weak inIMR90, Epithelial, ENCODE2012, Myostat	quescient	white	2-3 folds ERVL and LTR_family	25_Quies in all cell types					76-AM_Prim	4
5	68	Quies3	quescient (very low non-specific signal)	quescient	white		25_Quies in all cell types					80-AM_Prim	5
6	70	Quies4	H3K9me3 very weak; LINE repeats; 25_ques in most ct. 21_Het in ESC-related	quescient	white		25_Quies in most cell types, HET in some ESC, iPSC, ES-deriv cells					86-AM_Prim	6
7	95	Quies5	quescient (H3K9me3/H3K27me3 very weak), chrX associated	quescient	white		25_Quies in most cell types, 24_ReprPC in some ESC and iPSC cell types					72-AM_Prim	7
8	3	HET1	H3K9me3. Het in epithelial, IMR90, adipose, HSC&B-cell, thymus. LTR repeats Mix of Het and quescient in other.	HET	light puple	higest enrichment, across states, with ERVIL_family	Mix of 25_Quies and HET in most cell types, HET in Epithelial, 19_DNase in ESC and iPSC					76-AM_Prim	8
9	4	HET2	H3K9me3+H3K27me3; Quescient: Mesench, blood & T-cell, Brain. PolyRep in Sm.Muscle, muscle. Het in Epithelial, IMR90, Myostat	HET	light puple		HET in Epithelial, Myostat, IMR90. Mixed of Quies, Het and ReprPC in others					82-AM_Prim	9
10	71	HET3	H3K9me3 weak; LINE repeats	HET	light puple	Highest enrichment across states TcMar-Mariner_family (~2), LINE_class (3.3), L1_family and LINE_class (3-4)	HET in most cell types , 25_Quies in few cell types mostly in Epithelial					86-AM_Prim	10
11	72	HET4	H3K9me3; LTR/LINE/satellite repeats; Stronger in ESC-related, Adipose, Mesench, Neurosph, HSC &Bcells	HET	light puple	Highest enrichment across states repeats.gz(1.8)	HET in all cell types					93-AM_SPrim	11
12	73	HET5	H3K9me3 strongest compared to other states of the HET group; LTR repeats; ZNF genes (lower signals compared to znf1,2 states)	HET	light puple	Highest enrichment across states ERVK_family (~8), ERVL-MaLR_family (~5), LTR_class (~4)	HET in all cell types					100-artifact	12
13	74	HET6	H3K9me3 weak; LTR and Other class repeats	HET	light puple	Other_family and Other_class (~6)	HET in all cell types					93-AM_SPrim	13
14	75	HET7	H3K9me3 very weak; LTR and Other class repeats	HET	light puple	highest enrichment other class and other family (~12 folds)	HET in most cell types, 25_Quies in some ENCODE2012 cell types					93-AM_SPrim	14
15	76	HET8	Weak H3K9me3 and some H3K27me3 (esp in IMR90, Mesench, Myostat, Epithelial, HSC&Bcell); LTR, RNA repeats	HET	light puple	highest enrichment hAT-Blackjack_family (~1.6 folds), ~4-5 folds ERVL-MaLR_family and LTR_class	HET in all cell types					82-AM_Prim	15
16	79	HET9	H3K9me3 - ESC/iPSC; LTR, Satellite repeats	HET	light puple		HET in all cell types, except one ENCODE2012 cell has 25_Quies					93-AM_SPrim	16
17	53	ReprPC1	ReprPC (except: PromBiv in ESC); H3K27me3 strong and H3K4me1 weak	polycomb repressed	silver	highest enrihcment across states hAT?_family (2.7)	24_ReprPC in most cell types, PromBiv in ESC and iPSC					1-AM_allVert	17
18	54	ReprPC2	polycomb repressed (H3K27me3)	polycomb repressed	silver		24_ReprPC in all cell types					5-AM_Mam	18
19	55	ReprPC3	weak polycomb repressed (H3K27me3 weak)	polycomb repressed	silver	LINE?_class (5.7) and LINE?_class (5.7)	24_ReprPC in all cell types					100-artifact	19
20	56	ReprPC4	very weak polycomb repressed (H3K27me3 very weak)	polycomb repressed	silver		ReprPC in Mesench, Myostat. Mostly Quies, some ReprPC in others.					69-AM_Prim	20
21	57	ReprPC5	polycomb repressed (H3K27me3 in most cell types and some class1 acetylation in ESC and ESC-derived)	polycomb repressed	silver	Second highest L2_family.hg19.bed.gz across states (2)	24_ReprPC in all cell types					82-AM_Prim	21
22	58	ReprPC6	24_ReprPC (H3K27me3) in Brain, Epithelial, muscles, Mesench, Neurosph, Mystat, IMR90, Adipose. Others quescient	polycomb repressed	silver		ReprPC in most ENCODE 2012 cellsm Brain, Epithelial, Sm. Muscle, most of Muscle, Mesench, Neurosph, Myostat, IMR90, Adipose					100-artifact	22
23	59	ReprPC7	17_EnhW: brain, HSC&B-cell, Neurosph, ESC, iPSC, Heart. 24_ReprPC: Epithelial, Mesench, Mystat, IMR90, Adipose. H3K27me3 IMR90, Epithelial, Myostat, Mesench with some class 1 acetylations and H3K4me1	polycomb repressed	silver		ReprPC in Epithelial, Mesench, Myostat, IMR90, Adipose. 17_EnhWk in Brain, HSC&B-cell, iPSC. Mix of 25_quies, 17_enhWk, ReprPC and some few other states in others					28-AM_SMam	23
24	94	ReprPC8	H3K27me3/H3K9me3 weak. Mixed 25_Ques and 24_ReprPC, chrX associated	polycomb repressed	silver	highest enrichment ERV_family (~6 folds)	25_Quies in most cell types, ReprPC in Mesench and some other cell types. PromP in 3 cell types.					100-artifact	24
25	96	ReprPC9	H3k27me3 in es/ipsc; Weak H3K27me3 in others; 24_ReprPC in all ct	polycomb repressed	silver		24_ReprPC in all cell types					100-artifact	25
26	5	Acet1	H3K9me3 + class1 epigenome acetylations +simple repeats. Acet group shows lower overlapping-genes' expression than enhancer/promoter states, higher than HET/ReprPC states	acetylations	lemonchiffon	~23 folds with simple_repeat family and class, highest enrichment across states	HET in most cell types. PromP in ESC and iPSC, Adipose. Some 18_EnhAc and HET in Blood & T-cell					82-AM_Prim	26
27	6	Acet2	class1 epigenome acetylations weak; highest emissions in ES & iPSC. 19_DNase in ESC, iPSC and ES-deriv. Mixes of quescient in other cell types. Acet group shows lower overlapping-genes' expression than enhancer/promoter states, higher than HET/ReprPC states	acetylations	lemonchiffon	highest enrichment across states with Gypsy family and hAT-Top100 family (~3-4 folds), RNA class and RNA family (~10 folds)	19_DNase in ESC and iPSC, Mesench, Neurosph. Mix of Quies, PromP and DNase in others					100-artifact	27
28	7	Acet3	class1 epigenome acetylations very weak; universal quescient. Acet group shows lower overlapping-genes' expression than enhancer/promoter states, higher than HET/ReprPC states	acetylations	lemonchiffon	~2 folds SINE repeats	Quies in all cell types except one EnhAc and one PromP					75-AM_Prim	28
29	8	Acet4	class 1 epigenome acetylations and IMR90 enhancers. Acet group shows lower overlapping-genes' expression than enhancer/promoter states, higher than HET/ReprPC states 17_EnhW2 enriched in most cell types	acetylations	lemonchiffon	highest enrichment across states with L2 family (~2 folds)	17_EnhW in most cell types. Some cell types are in 18_EnhAc, EnhF, DNase					14-AM_Mam	29
30	9	Acet5	class 1 epigenome acetylations and IMR90 enhancers weak. Acet group shows lower overlapping-genes' expression than enhancer/promoter states, higher than HET/ReprPC states	acetylations	lemonchiffon		Mostly Quies. 17_EnhW, 18_EnhAC, PromP, DNase in some cell types					75-AM_Prim	30
31	10	Acet6	IMR90 class 1 acetylations. Acet group shows lower overlapping-genes' expression than enhancer/promoter states, higher than HET/ReprPC states 18_EnhAc in Myostat, IMR90, Mesench	acetylations	lemonchiffon		Mix of 15_EnhAF, 19_DNase, 18_EnhAc, 17_EnhW2, 25_Quies. DNase in most Brain cell types, EnhAF in most Epithelial and Mesench, Myostat, IMR90					9-AM_Mam	31
32	11	Acet7	Enhancers in IMR90, Myostat, Mesench, Epithelial, ENCODE2012 and IMR90 class 1 acetylations. Acet group shows lower overlapping-genes' expression than enhancer/promoter states, higher than HET/ReprPC states	acetylations	lemonchiffon	highest enrichment across states Gypsy?_family (3 folds)	EnhAF, EnhA1, EnhA2 in Digestive, Epithelial, Heart, Muscle, Sm. Muscle, Neurspho, Mesench, Myostat, IMR90, Adipose. Mostly EnhA in cell types of group 'Others'. Mix of EnhW, EnhAC, DNase, EnhA in other cell types.					14-AM_Mam	32
33	93	Acet8	acetylations marks + enhancers in ESC-derived . Acet group shows lower overlapping-genes' expression than enhancer/promoter states, higher than HET/ReprPC states (H1_BMP4_Derived_Trophoblast_Cultured_Cells)	acetylations	lemonchiffon		17_EnhW2 in ES-deriv, ESC, iPSC, Muscle, Sm. Muscle, Mesench, Neurosph, Myostat, Adipose. Mix of Quies, EnhW2, ReprPC in others.					75-AM_Prim	33
34	17	EnhWk1	weak enhancers acetylation in mesench & myostat. DNase in brain, IMR90, Adipose, Epithelial, Neurosph, muscle	weak enhancers	yellow	Highest enrichment across states TcMar?_family, MuDR_family, RTE_family (~2-4 folds)	19_DNase in Brain, most of Epithelial, Nerosph, most of Muscle					5-AM_Mam	34
35	39	EnhWk2	Enhancers in muscle, adipose, heart, brain & Neuron(13_ENhA, 15_EnhAF) (H3M4me1 and acetylations, weak). 18_EnhAc and 17_EnhW2 in other	weak enhancers	yellow	Highest enrichment across states Unknown?_class and Unknown?_family (~9)	EnhA in Brain, Heart, Muscle, Sm. Muscle, Neurosph, Myostat. Mixed EnhW and EnhA in other cell types					28-AM_SMam	35
36	40	EnhWk3	enhancers (H3K4me1, H3K27ac) in muscle, heart, adipose (weak emissions). Very weak Enh, DNase (almost quiescent-like) signals in others	weak enhancers	yellow		Mix of EnhA, EnhW, EnhFA, DNase. No clear patterns					5-AM_Mam	36
37	41	EnhWk4	very weak enhancers (H3K4me1 weak, no H3K27ac) brain and neurosph	weak enhancers	yellow	Highest enrichment SINE?_class and SINE?_family, DNA?_class and DNA?_family (~3-4 folds)	EnhAc and DNase in Brain, Muscle, Sm. Muscle and Neurosph. Mostly 25_Quies in others					2-AM_nonMam	37
38	61	EnhWk5	weak enhancers blood* and thymus (H3K4me1, very weak H3K27ac in thymus) . Quite similar to EnhWk6, but weaker signals.	weak enhancers	yellow		17_EnhW and 18_EnhAC in Blood & T-cell, HSC & B-cell, Thymus. Mostly 25_Quies in others					75-AM_Prim	38
39	62	EnhWk6	weak enhancer blood* (T-cell preferential) and thymus (H3K4me1 and H3K27ac). Very weak enhancers + transcription in others	weak enhancers	yellow		15_EnhAF in Blood & T-cell, HSC & B-cell, Thymus. Mix of 8_TxWk, 17_EnhW and few others in others.					13-AM_Mam	39
40	67	EnhWk7	HSC-Bcells weak enhancers (HSC H3K4me1*)	weak enhancers	yellow		18_EnhAC in blood groups. Mix of Quies, TxW, EnhAc, PromP in others					77-AM_Prim	40
41	90	EnhWk8	17_EnhW2, 18_EnhAC in ES_derived, ESC, iPSC (K4me1, very weak K27ac). 25_Ques in others.	weak enhancers	yellow	~3 folds DNA? Family and DNA? Class	17_EnhW and 18_EnhAc in ES-related groups. Mostly Quies in others					2-AM_nonMam	41
42	12	EnhA1	enhancers in most cell types, weaker in blood. EnhA1 in Digestive, Other, ES_deriv, Epithelial, Heart, Muscle, Thymus and Neurosph	enhancers	orange	highest enrichment across states PiggyBac?_family (12 folds)	EnhA1 and EnhA2 in most cell types, except for Blood and Tcell. 9_TxReg in some ESC, Mesench and Myostat					5-AM_Mam	42
43	13	EnhA2	enhancers in mesenchymal, muscle, heart, neurosph, adipose. DNase in ESC and iPSC	enhancers	orange	highest enrichment across states Unknown class and Unknown family (3 folds), LINE? Class (~17), Penelope?_family (~17), SINE family (~4); ~7 LTR? Class and LTR? Family; ~4 folds SINE? Class and SINE? Family	EnhA1 and EnhA2 in Brain, Heart, Muscle, Sm. Muscle, Mesench, Neurosph, Myostat. DNase in Blood&T-cell, ESC, iPSC					2-AM_nonMam	43
44	14	EnhA3	strong enhancers (ct-spec states EnhA2, TxEnh5p) in most cells, weaker in blood and ESC&iPSC. Stronger signals of activate enhancer, some promters and TxReg in Adipose, ENCODE, Epithelia, IMR90, Mesench and Myostat	enhancers	orange	highest enrichment across states Deu_family (~11) and LTR?_family (~9)	EnhA in Brain, Epithelial, Heart --> Adipose. Mixed EnhA, EnhAc, DNase, PromP and few others in other cell types					5-AM_Mam	44
45	15	EnhA4	enhancers in mesenchymal, myosat, IMR90, Adipose. Quiescent in Blood-related, ESC-related, Thymus, Brain, Nueron, Digestive.	enhancers	orange	highest enrichment across states CR1_family, LTR_family, Helitron_family, RC_class (~2 folds)	EnhA in Epithelial, Mesench, Myostat,IMR90. Mix of DNase, PromP, EnhAc in others					5-AM_Mam	45
46	16	EnhA5	Active enhancers in Mesench, Myostat and ENCODE cells (with weaker signals). EnhAc in IMR90.	enhancers	orange	highest enrichment across states with Dong-R4_family (~5)	14_EnhA in Mesench and Myostat. Mostly DNase in others					5-AM_Mam	46
47	42	EnhA6	Brain* enhancers (Brain_H3K4me1*, Brain_H3K4me3*)	enhancers	orange		17_EnhW and 18_EnhAc in most cell types. EnhAF in some Brain. Mix of 17_EnhW and 18_EnhAc, few ReprPC, few ZNF genes in others.					2-AM_nonMam	47
48	60	EnhA7	blood_enhancer* (Blood H3K4me1, H3K4me3). 13_EnhA1, 15_EnhAF in Blood&Tcell, HSC&B-cell. Mixed 24_ReprPC, 22_PromP, 17_EnhW2 in others. H3K4me1 &H3K27me3 weak.	enhancers	orange		EnhA in some of HSC&Bcell. ReprPC in some of ENCODE, Most of Epithelial, ESC, Mesench, Myostat, IMR90, Adipose. Mix EnhW, PromP, ReprPC in others					28-AM_SMam	48
49	63	EnhA8	active enhancers in blood* and thymus (H3K4me1, H3K27ac, H3K4me2, H3K4me3)	enhancers	orange		EnhA in Blood & T cell, HSC&Bcell. Prom in Brain and Epithelial, Muslce, Sm. MuscleMEsench, Myostat, IMR90, Adipose. Mostly Mixed PromP, EnhW, EnhAC in others					15-AM_Mam	49
50	64	EnhA9	Blood* and thymus enhancer strongest. 9_TxReg and 10_TxReg5p in other ct	enhancers	orange		9_TxReg and 10_TxEnh5p in most cell types.					14-AM_Mam	50
51	65	EnhA10	HSC&B-cell* enhancers (K4me1, K27ac, DNase) --not as strong as EnhA9; weaker enhancers in other cell types	enhancers	orange		EnhA in HSC&Bcell. EnhW in Blood&Tcell. Mostly mix of PromP and EnhW in others.					6-AM_Mam	51
52	66	EnhA11	Monoctyes, neutrophils, HSC&Bcells * enhancers	enhancers	orange		Mostly Quies in ES-related groups. PromP in Blood &Tcell. Mix of EnhW, EnhA, EnhAC, DNase, PromP, Quies in others					77-AM_Prim	52
53	83	EnhA12	Epithelial enhancers (H3K4me1 & DNase); ES_derived weaker acetylations + H3K4me1	enhancers	orange	highest enrichment across states for ERVL_family (~3 folds)	19_Dnase in Blood&Tcell, HSC&Bcell, Brain, ESC, iPSC, Heartr, Sm. Muscle, Mesench, Thymus, Myostat, IMR90. Mix of EnhW, EnhA, Dnase, PromP in others					14-AM_Mam	53
54	84	EnhA13	enhancers (H3K4me1) - epithelial, weak signals	enhancers	orange	highest enrichment across states for hAT_family.hg19.bed.gz (~2 folds), ~7 folds Merlin family	19_DNase in most ENCODE. DNase in Mesench, Myostat, IMR90. Mix EnhW, DNase, Quies PromP in Blood, Digestive, Other. Quies in Brain, most of HSC&Bcell, ESC and iPSC, Hear, Miscle, sm. Muscle, Neurosph, Thymus					9-AM_Mam	54
55	85	EnhA14	Liver/Intestine/Digestive* enhancers (H3K4me1, H3K27ac, DNase); weak others	enhancers	orange	~ 2 folds hAT-Blackjack_family, hAT_family, Helitron_family and RC_class	15_EnhAF and 13_EnhA in most Digestive and a few HSC & Bcell. 17_EnhW and 18_EnhAc and DNase in others.					14-AM_Mam	55
56	86	EnhA15	Liver/Intestine/Digestive* enhancers, but weak signals	enhancers	orange		17_EnhW and 18_EnhAc in Digestive. Mix of 17_EnhW, 18_EnhAc, 25_quies, Dnase in others					6-AM_Mam	56
57	87	EnhA16	ENCODE cell line specific positions; H2A.Z, H3K4me1, H3K27ac, DNase	enhancers	orange	~ 5 folds ERV_family	Many more PromP, especially in Epithelial,					100-artifact	57
58	89	EnhA17	ESC, iPSC, Neurosph enhancers and some differentiated	enhancers	orange	highest enrichment across states DNA_family (~3 folds); ~3 folds DNA? Family and DNA? Class	EnhA in most of ES-deriv, ESC, iPSC. EnhW in Brain, Mix of DNase, EnhAc, EnhW, PromP in others					2-AM_nonMam	58
59	91	EnhA18	ESC/iPSC enhancers (13_EnhA1) strong and some ESC-derived (ESC H3K4me1*); ERV1 repeats	enhancers	orange	highest enrichment across states ERV1_family (~5 folds)	EnhA in ESC and iPSC. Mix of EnhW, Dnase, PromP, Quies and ReprPC in others. ReprPC in some ENCODE2012, HSC&Bcell, Muscle, Sm. Muscle, Mesench, Myostat, IMR90, Myostat					94-AM_SPrim	59
60	92	EnhA19	ES/iPSC/ES-derived enhancers strong (H3K4me1, DNase, acetylations)	enhancers	orange		EnhA in Es-deriv, ESC, iPSC, Neurosph. Mix of Enhw, Dnase, etc. in others					2-AM_nonMam	60
61	100	EnhA20	HUVEC enhancers	enhancers	orange		Mix of 19_DNase, 17_EnhW, 18_EnhAc, 25_Quies, PromP					5-AM_Mam	61
62	18	TxEnh1	H3K79me2 and enhancers Mesench, Myostat, ENCODE, Epithelial	transcribed and enhancer	#ADFF2F	highest enrichment across states RTE-BovB_family (~5)	Mix of 12_TxEnhW and 10_TxEnh5p in most cell types. 5_Tx5p in Blood & T-cell, HSC & B-cell, Digestive, thymus.					6-AM_Mam	62
63	19	TxEnh2	H3K79me2 and blood enhancers (Blood_H3K4me1*)	transcribed and enhancer	#ADFF2F	Highest enrichment across states hAT-Charlie_family (1.6 folds)	12_TxEnhW in most cell types, 10_TxEnh5p in some Blood cell types					37-AM_SMam	63
64	23	TxEnh3	H3K79me2 strong, H3K79me1, H4K20me1, H3K36me3, some enhancers. 6_Tx in ESC, ES-deriv and iPSC. 12_TxEnhW in Blood &T-cell, sm. Muscle, myostat and adipose	transcribed and enhancer	#ADFF2F	highest enrichment across states Merlin_family (~15), srpRNA_class, srpRNA_family (~9); Unknown?_class and Unknown?_family (~8)	12_TxEnhW in most cell types, 6_Tx in ES-deriv, ESC, iPSC, Neurosph, IMR90 and some others					82-AM_Prim	64
65	33	TxEnh4	H3K36me3 strong and some enhancers (H3K27ac, H3K4me1); exons; near TES; 11_TxEnh3p all cell types	transcribed and enhancer	#ADFF2F		11_TxEnh3p in all cell types					1-AM_allVert	65
66	34	TxEnh5	H3K36me3 (weaker). 11_TxEnh3p in most cell types. 7_Tx3p in a few	transcribed and enhancer	#ADFF2F		11_TxEnh3p in all cell types, except 7_Tx3p in some Blood &T-cell, and ENCODE 2012					1-AM_allVert	66
67	36	TxEnh6	H3K36me3 + enhancers blood preference (H3K4me1*, H3K4me3*, H3K27ac*). 11_TxEnh3p in all cell types	transcribed and enhancer	#ADFF2F		11_TxEnh3p in all cell types					1-AM_allVert	67
68	38	TxEnh7	H3K79me2 and enhancers; 10_TxEnh5p, 12_TxEnhW in all cell types	transcribed and enhancer	#ADFF2F	Highest enrichment across states LTR?_class and LTR?_family (~9)	10_TxEnh5p in most cell types, with 12_TxEnhW in some cell types					47-A_SMam	68
69	82	TxEnh8	Transcribed enhancers 3'; enhancers Myostat, IMR90, Mesench, Epithelial	transcribed and enhancer	#ADFF2F		11_TxEnh3p in all cell types					1-AM_allVert	69
70	29	TxWk1	H3K36me3 weak; weak transcription; 8_TxWk	weak transcription	green	second highest enriched, across states, (~2-3 folds) with Alu family and SINE_class	8_TxWk in all cell types					7-AM_Mam	70
71	35	TxWk2	H3K36me3 weak; 8_TxW in all cell types; some acetylations	weak transcription	green		8_TxWk in all cell types					1-AM_allVert	71
72	20	Tx1	H3K79me2. Mostly Tx5p, some TxEnhW in Blood & T-cell (Blood_H3K4me1*)	transcription	green	Highest enrichment across states TcMar-Tc2_family.hg19.bed.gz (2.4 folds) and DNA_class.hg19.bed.gz (1.6)	5_Tx5p in all cell types, except for some 12_TxEnhW in Blood and T-Cell					44-AM_SMam	72
73	21	Tx2	weak H3K79me2, 5_Tx5p	transcription	green		5_Tx5p in all cell types except 8_TxWk in 2 cell types of iPSC and 1 cell type of ES-deriv					77-AM_Prim	73
74	22	Tx3	H3K79m2 and H3K79me1, 5_Tx5p,	transcription	green		5_Tx5p in all cell types except 12_TxEnhW in few cell types of ES-deriv, Epithelial, ESC, iPSC					75-AM_Prim	74
75	24	Tx4	H3K79me2 and H3K36me3 (weaker). 6_Tx, few 5_Tx5p	transcription	green	Highest enrichment across states scRNA_class, scRNA_family, PiggyBac_family (~3-4 folds)	6_Tx and 5_Tx5p in all cell types					1-AM_allVert	75
76	28	Tx5	H3K36me3; SINE repeats strongest; 7_Tx3p in all most all cell types	transcription	green	highest enriched, across states, (~3-4 folds) with Alu family and SINE_class	7_Tx3p in all cell types except for two					77-AM_Prim	76
77	30	Tx6	H3K36me3 - HSC&B-cell and Mesench preference. 7_Tx3p in blood, mesench, ESC, iPsc, Myostat, adipose, thymus.	transcription	green		7_Tx3p in most cell types. 8_TxWk in Digestive, Brain, Muscle, Neurosph, IMR90.					7-AM_Mam	77
78	31	Tx7	H3K36me3 strong, HSC&B-cell and Mesench preference; 7_Tx3p in all cell types	transcription	green		7_Tx3p in all cell types					1-AM_allVert	78
79	32	Tx8	H3K36me3 (weaker); Mix of 7_Tx3p and 8_TxWk	transcription	green	Highest enrichment Helitron?_family (3.8)	11_TxEnh3p in ENCODE2012 and the blood groups, some cell types in ESC- related groups, Mesench, Thymus, Myostat, Adipose. Mixed 11_TxEnh3p and 8_TxWk in others.					3-AM_nonMam	79
80	25	TxEx1	H3K79me2 and H3K36me3; exon; 6_Tx	exon	#3cb371	srpRNA_class and srpRNA_family (~6)	6_Tx in all cell types					1-AM_allVert	80
81	26	TxEx2	H3K36me3 strongest; exons; Tx3p	exon	#3cb371		7_Tx3p in all cell types					1-AM_allVert	81
82	27	TxEx3	H3K36me3 strong; exon; Tx3p	exon	#3cb371	~ 2 folds enriched with Alu family and SINE class	7_Tx3p in all cell types					1-AM_allVert	82
83	37	TxEx4	TES and some promoter flanking; 9_TxReg; very high avg_gene_exp; H3K36me3, H3K79me2, H3K79me1, H3K27ac, H3K4me1, H3K4me2, H3K9ac	exon	#3cb371		9_TxReg in all cell types except for one					1-AM_allVert	83
84	80	znf1	H3K36me3+H3K9me3; ZNF genes	znf	#7fffd4	highest enrichment across states for TcMar-Tigger_family (~ 2.7 folds)	ZNF in all cell types					79-AM_Prim	84
85	81	znf2	H3K36me3+H3K9me3 strong; ZNF genes (~80 folds)	znf	#7fffd4		ZNF in all cell types					100-artifact	85
86	88	DNase1	DNase I only; CTCF in various cell types, Candidate Insulator	DNase	#fff44f	hihgest enrichment across states TcMar_family (~5) and ERV_family (~20)	19_DNase in all cell types					28-AM_SMam	86
87	50	BivProm1	bivalent promoter- more balanced H3K4me3/ H3K27me3	weak promoters	purple		PromBiv in most cell types. 2_PromU in few others. 2_PromU in Mesench					28-AM_SMam	87
88	51	BivProm2	bivalent promoter- stronger on H3K27me3	weak promoters	purple		23_PromBiv in all cell types					28-AM_SMam	88
89	52	BivProm3	24_ReprPC in ENCODE, Blood & Tcell, Digestive, HSC &B-cell, Sm.Muscle. 23_PromBiv flanking in other cell types. H3K27me3 and H3K4me1	weak promoters	purple		24_ReprPC in ENCODE2012, Blood & T-cell, HSC & B-cell, Sm. Muscle, thymus, myostat, IMR90. PromBiv in most other cell types					28-AM_SMam	89
90	97	BivProm4	bivalent promoter in Blood & T-cells, HSC & B-cell, ESC. Prom_D2 in Brain, muscle, sm. Muscle, mesench, neurosph, myosate and adipose. A mix of Prom_D2, bivalent promoter and 22_prom_p in ESC_derived, ENCODE 2012, iPSC, Digestive, Epithelia, Heath and other cell types	weak promoters	purple		4_PromD in Brain, Muscle, Sm. Muscle, Mesench, Neursoph, Myostat, Adipose. PromBiv in Blood & T-cell, ESC. Mixed PromBiv, PromD and PromBiv in other cell types					2-AM_nonMam	90
91	43	PromF1	H3K4me1 strongest, all ct; some promoter flank; other marks: H3K4me2, DNase, H2A.Z, weaker in H3K4me3, H3K27ac, H3K9ac, class1 acetylation	promoters	#ff4500		16_EnhW1 in most cell types, 13_EnhA in few cell types					28-AM_SMam	91
92	44	PromF2	H3K4me1, H3K4me2, H3K4me3, DNase, acetylations promoter flank upstream bias	promoters	#ff4500		2_PromU in most cell types, 9_TxReg and 13_EnhA in some cell types. 9_TxReg in Mesench					5-AM_Mam	92
93	45	PromF3	H3K4me2, H3K4me3, H3K4me1(weaker than me3), DNase, acetylations - flanking tss upstream and downstream	promoters	#ff4500		3_PromD1 in most cell types, 2_PromD in few cell types					28-AM_SMam	93
94	46	PromF4	H3K4me2, H3K4me3 limited H3K4me1, heavily acetylated - flanking tss downstream bias	promoters	#ff4500		3_PromD1 in all cell types					28-AM_SMam	94
95	49	PromF5	flanking promoter; 2_PromU in most cell types; stronger on H3K4me3; sometimes, this state can overlap with bivalent promoters in blood-related, ESC-related groups	promoters	#ff4500		2_PromU in most cell types, PromBiv in some blood cell types					28-AM_SMam	95
96	98	PromF6	active downstream promoter (3_PromD1, 4_PromD2 all ct);	promoters	#ff4500		3_PromD1 and 4_PromD2 in most cell types, 9_TxReg in some cell types					1-AM_allVert	96
97	99	PromF7	Prom further downstream (neighborhood enrichment); 4_PromD2 all ct; H3K4me1, H3K4me2, H3K4me3, H3K79me2, H3K9ac, H3K27ac	promoters	#ff4500		4_PromD2 in all cell types					6-AM_Mam	97
98	47	TSS1	TSS more acetylated and active; 1_TssA in all cell types	TSS	red	~ 49 folds tRNA, highest enrichment across states for snRNA (~4.27), ~10-15 folds in rRNA and low_complexity repeat class and family	1_TSSA in all cell types					28-AM_SMam	98
99	48	TSS2	TSS (22_PromP in iPSC)	TSS	red	~ 60 folds tRNA, ~ 15 folds telo family, second highest enrichment across states for snRNA (~3.5), ~18 folds in rRNA and low_complexity repeat class and family	1_TSSA in most cell types, PromP in some cell types especially iPSC					28-AM_SMam	99
											Number of unique consHMM states that are most enriched in at least one full-stack state	29

## Sheet: emission_matrix
This excel sheet shows the emission parameters for states. It accomparies Fig. 2A
States presented in paper	state_order by_group	State_num in_raw_data	E007-H3K14ac	E007-H4K8ac	E007-H4K91ac	E007-H2BK12ac	E007-H3K4ac	E008-H3K56ac	E008-H3K23ac	E008-H4K20me1	E123-H3K9me1	E116-H4K20me1	E120-H4K20me1	E127-H4K20me1	E126-H4K20me1	E118-H4K20me1	E008-H3K79me2	E003-H3K79me2	E008-H3K79me1	E003-H3K79me1	E003-H4K20me1	E114-H4K20me1	E123-H4K20me1	E117-H4K20me1	E119-H4K20me1	E128-H4K20me1	E122-H4K20me1	E121-H4K20me1	E004-H3K79me1	E129-H4K20me1	E125-H4K20me1	E017-H4K20me1	E124-H4K20me1	E115-H4K20me1	E004-H3K79me2	E117-H3K79me2	E118-H3K79me2	E123-H3K79me2	E116-H3K79me2	E124-H3K79me2	E115-H3K79me2	E127-H3K79me2	E119-H3K79me2	E122-H3K79me2	E120-H3K79me2	E125-H3K79me2	E121-H3K79me2	E129-H3K79me2	E114-H3K79me2
GapArtf1	0	69	3.1874e-05	0.000406561	0.000803566	8.07234e-06	0.000106843	6.96034e-05	1.13602e-05	8.97269e-06	1.00371e-05	9.21314e-06	9.79067e-06	9.31386e-05	1.57314e-05	1.17893e-05	1.37155e-05	1.7071e-05	1.12937e-05	2.96672e-05	8.02158e-06	9.87859e-06	8.18941e-06	2.71144e-05	8.25925e-06	2.40368e-05	1.84423e-05	1.70411e-05	2.02856e-05	1.9494e-05	1.1767e-05	1.10211e-05	9.69059e-06	7.97763e-06	4.14385e-05	1.00335e-05	1.84522e-05	2.49433e-05	8.04129e-06	8.44173e-06	2.14654e-05	1.0159e-05	3.64507e-05	8.01041e-06	8.3708e-06	8.436e-06	1.30415e-05	9.10151e-06	4.09239e-05
GapArtf2	1	77	0.176285	0.201725	0.235356	0.190639	0.168176	0.112129	0.0415429	0.0224525	0.103366	0.0760192	0.131464	0.153939	0.025461	0.0723034	0.155027	0.146677	0.0762074	0.115717	0.0986858	0.229824	0.232616	0.449157	0.261056	0.345538	0.365771	0.359249	0.460299	0.252819	0.118509	0.00561957	0.0252881	0.0814838	0.387687	0.306765	0.014049	0.00842598	0.00280981	0.00561967	0.00842943	0.0056196	0.0056196	0.00280981	0.0056196	0.0112392	0.0224783	0.059175	0.0310806
GapArtf3	2	78	0.799821	0.778558	0.882298	0.875271	0.81272	0.763819	0.556153	0.388947	0.694136	0.714971	0.701081	0.728862	0.528372	0.646868	0.79742	0.854009	0.805775	0.853125	0.69367	0.785344	0.784423	0.756642	0.79052	0.741903	0.734958	0.749697	0.901642	0.783574	0.722033	0.423799	0.381985	0.681594	0.901802	0.762881	0.236136	0.146008	0.10432	0.229191	0.291857	0.062523	0.131975	0.125013	0.187662	0.40298	0.472272	0.555187	0.513516
Quies1	3	1	9.18787e-05	0.00409931	0.00585433	0.000118886	0.000548985	0.000176714	0.000238886	7.28766e-05	0.000107862	8.66035e-05	0.000293605	0.000121482	0.000131851	0.000441491	0.000175541	0.000100719	0.000184506	9.8449e-05	0.00013671	0.000164633	6.75497e-05	0.000227671	0.00062443	0.00056535	0.000600843	0.000111253	0.000325478	0.000174278	3.70707e-05	1.84126e-05	1.10459e-05	2.40182e-05	0.000463614	2.58428e-05	0.000648985	0.00327405	1.04716e-05	6.84408e-06	2.21123e-05	1.46605e-05	4.38217e-05	6.93177e-06	9.42223e-06	5.659e-05	1.77037e-05	1.32246e-05	7.02574e-05
Quies2	4	2	0.00880729	0.0450649	0.0591972	0.00620242	0.010308	0.00838312	0.00699111	0.00182078	0.00105423	0.000975378	0.0015039	0.000407855	0.000187518	0.00135841	0.00492226	0.00312299	0.00296031	0.00249153	0.00325643	0.00105305	0.00139544	0.00245552	0.00168258	0.0010034	0.00109719	0.000315921	0.00519899	0.000540745	0.000371679	0.000172794	4.54091e-05	0.000787963	0.00391812	0.000470365	0.00210303	0.00498066	4.58966e-05	1.98495e-05	0.000187572	0.00027668	0.000192955	4.65945e-05	8.99269e-05	0.000437789	2.55237e-05	2.00873e-05	0.000637075
Quies3	5	68	0.000268213	0.00785316	0.0105294	0.000169283	0.00133105	0.000308599	0.000292158	0.000152888	0.000253532	0.000165953	0.00036782	0.00032792	0.000214777	0.000482845	0.000244524	0.000223139	0.000706898	0.000258615	0.000159252	0.000317084	0.000336254	0.000328188	0.000349975	0.000543971	0.000696044	0.00124919	0.000654239	0.00129876	0.000545972	0.000191068	0.0036232	0.000257019	0.000809449	0.00176559	0.00265468	0.0042964	0.0015084	0.00199446	0.00315511	0.00179898	0.00112635	0.00156609	0.00046688	0.00103757	0.00120495	0.000606996	0.00383045
Quies4	6	70	0.000225974	0.00635309	0.00975175	0.000141826	0.00100215	0.000480474	0.000251128	0.000163961	0.000137849	7.81619e-05	0.000234806	0.000226112	0.000119257	0.000277252	0.000560005	0.000269739	0.000402758	0.000130631	0.000101643	0.000203388	0.000121282	0.000277983	0.000434858	0.000493226	0.000323015	0.000508764	0.000711318	0.000443065	0.000227062	0.000101349	0.000637351	4.25777e-05	0.00115178	0.000528204	0.00227084	0.00278787	0.000460769	0.000446075	0.00113254	0.000463882	0.000404833	0.000482619	0.000365542	0.000380572	0.000630271	0.000177513	0.00129017
Quies5	7	95	0.000523708	0.00765432	0.0110247	0.000142941	0.00107723	0.00101659	0.000651098	0.000118298	0.000175841	0.000492368	0.00021688	0.000303417	0.000543871	5.60437e-05	0.00125904	0.00022139	0.000672034	0.000133205	0.000151583	0.000501073	0.000401103	0.000554309	0.00252689	0.000406869	0.000128298	0.000408972	0.000154062	0.00114674	0.00016424	0.000241564	0.00181803	6.5433e-05	0.000267402	0.000174206	0.000532234	0.00412539	0.000108768	0.000460166	0.000467161	0.000148845	0.000152268	0.0010323	0.000490418	0.000174227	0.00215501	0.000103745	0.00106881
HET1	8	3	0.15328	0.186643	0.191542	0.0722526	0.0724	0.0639866	0.0287239	0.0100348	0.00236169	0.00432609	0.00160927	0.000916749	0.000763302	0.00286934	0.0210976	0.0256085	0.015147	0.0175331	0.0163644	0.00203191	0.00480887	0.00540362	0.00239176	0.00078468	0.000826709	0.000583997	0.0129121	0.00180527	0.000576004	0.000344742	0.000237846	0.00486084	0.00939102	0.000692917	0.00351408	0.0088477	0.00012801	8.646e-05	0.00125654	0.000875178	0.000300446	8.70671e-05	0.000106512	0.00134972	0.000430464	9.53559e-05	0.000846352
HET2	9	4	0.173502	0.176851	0.1983	0.0940412	0.0672753	0.0418226	0.019086	0.0089239	0.00749712	0.00806802	0.00234151	0.00137897	0.00192694	0.00932404	0.00592066	0.0185336	0.0138282	0.0122859	0.0117478	0.0109585	0.0297709	0.00873317	0.00284253	0.000734275	0.000692275	0.000920457	0.00154652	0.00361787	0.00305229	0.000536303	0.000370645	0.0420438	0.000844167	0.000715701	0.000558496	0.00110533	0.000165949	0.000306116	0.0207867	0.000326257	0.001106	0.000477182	0.00044401	0.00119266	0.000605566	0.000176395	0.000310109
HET3	10	71	0.000360376	0.0103285	0.0144891	0.000447187	0.00158572	0.000842231	0.00103099	0.000495919	0.000370083	0.000226653	0.000940121	0.000562439	0.000519462	0.00130243	0.00414254	0.00228616	0.00154325	0.00123191	0.00101004	0.000594551	0.000412455	0.00118663	0.00133391	0.00114846	0.00189964	0.00169806	0.00675487	0.00252086	0.00167452	0.00070091	0.00586823	0.000524716	0.00628758	0.00703492	0.0097228	0.0081419	0.00420321	0.00525735	0.00854424	0.00809398	0.00798654	0.00390788	0.00321609	0.00553462	0.00566692	0.00542344	0.00811345
HET4	11	72	0.000665393	0.00965681	0.0196244	0.000714212	0.00238706	0.00191643	0.000957614	0.000478269	0.000541504	0.000444528	0.000664418	0.00120276	0.000751614	0.00123426	0.00356171	0.00219546	0.00201159	0.000871949	0.00161612	0.000574506	0.00112787	0.00451085	0.00267068	0.00703688	0.00669443	0.00361236	0.00709342	0.00167056	0.00102084	0.000594092	0.0046206	0.000109507	0.00602842	0.00464414	0.00804775	0.00426153	0.00312577	0.00597543	0.0122779	0.00656696	0.00724977	0.00279858	0.005672	0.00610441	0.00574693	0.006543	0.00613229
HET5	12	73	0.0668985	0.112362	0.140095	0.0298369	0.0389176	0.0380096	0.00696066	0.00673457	0.00093748	0.00233261	0.00117201	0.0021682	0.00130874	0.0039048	0.0231288	0.0405161	0.0257954	0.0223	0.0087705	0.00215662	0.00266321	0.00510806	0.00319999	0.00285648	0.00429508	0.003216	0.0348995	0.0130936	0.00407846	0.00894976	0.00962268	0.00416791	0.0267832	0.0166	0.0232354	0.00700633	0.00742789	0.0102221	0.0336356	0.0248684	0.0281472	0.015123	0.0236547	0.0187513	0.0294345	0.0227076	0.0139465
HET6	13	74	0.0793715	0.110336	0.129003	0.0274353	0.0334766	0.0214045	0.00396885	0.00370512	0.00129112	0.0011637	0.000395453	0.000819863	0.00100844	0.000367293	0.00750428	0.0138149	0.011143	0.00481343	0.0025563	0.000877223	0.00255935	0.00254958	0.000647575	0.000980115	0.000421851	0.000462678	0.00576118	0.00220588	0.000125061	0.000933834	0.00059527	0.00113268	0.00448923	0.000630098	0.00111963	0.00341176	0.000290245	0.000275348	0.00403704	0.000727521	0.000993009	0.000317889	0.00109861	0.000834163	0.00204221	0.00105641	0.00123428
HET7	14	75	0.0266421	0.0683472	0.0805444	0.0092713	0.0161883	0.010748	0.00274841	0.00232795	0.000970695	0.00118969	0.000794482	0.000797673	0.000299912	0.000763768	0.00535736	0.0063709	0.00836869	0.00413473	0.00371915	0.000327517	0.000837679	0.00243428	0.000719264	0.000499171	0.000629568	0.000437944	0.00500445	0.00278676	0.000860396	0.00110785	0.00196659	0.00140438	0.0051188	0.00203589	0.00241133	0.00233058	0.00081811	0.00125393	0.00661789	0.00219204	0.00304985	0.00235572	0.00149206	0.00128402	0.00264207	0.00109652	0.00144915
HET8	15	76	0.0648165	0.10437	0.131471	0.0324842	0.0376269	0.0338316	0.0109232	0.00549684	0.00369482	0.00609601	0.00352634	0.00438092	0.00294242	0.00688469	0.013773	0.0165688	0.0113711	0.0102368	0.0117387	0.00534145	0.00942296	0.00913678	0.00449577	0.00179937	0.0041917	0.00239641	0.0136937	0.00848096	0.00403173	0.00657927	0.0108594	0.00867086	0.00952242	0.0107564	0.00831564	0.00533189	0.00393862	0.00567114	0.00769941	0.00685803	0.00668874	0.00482937	0.00412933	0.00478012	0.00471245	0.00574613	0.00704444
HET9	16	79	0.00182358	0.0177618	0.0230401	0.000667897	0.00235284	0.00218134	0.000198715	0.000398833	0.000425888	0.00030697	0.000535974	0.000381016	0.000160985	0.000347301	0.0037251	0.00109962	0.00162663	0.000154069	0.000738353	0.000502194	0.00036384	0.00193794	0.000957386	0.0011194	0.000356137	0.000968718	0.000871127	0.000661767	0.000261009	8.8936e-05	0.000307187	0.000383849	0.000915505	0.000770291	0.000248655	0.00168517	0.000208232	7.87717e-05	0.000778104	0.000416372	0.000197601	0.000209673	0.000408043	0.000224917	0.000407936	0.000148408	0.00112208
ReprPC1	17	53	0.10374	0.0850076	0.108851	0.0844048	0.0467923	0.0375923	0.0226086	0.0164777	0.0176212	0.0374161	0.0142177	0.0429028	0.0237885	0.0596808	0.00939972	0.0145391	0.0174675	0.0162806	0.155188	0.102569	0.0930177	0.0166462	0.0261373	0.0121307	0.0103927	0.00255797	0.0139001	0.0476199	0.0756818	0.0451745	0.0102082	0.0859706	0.0196965	0.00956473	0.0131642	0.0395693	0.0062799	0.00304944	0.0157495	0.00834705	0.0142473	0.00948269	0.00546543	0.0282009	0.00646858	0.0057666	0.0285326
ReprPC2	18	54	0.0193858	0.0492448	0.0623037	0.0144797	0.0133131	0.0118579	0.00875215	0.00430206	0.00652774	0.00950641	0.00933618	0.00710383	0.00341757	0.0107226	0.00562906	0.00609637	0.00335082	0.00439449	0.0260776	0.0132889	0.0277123	0.0072588	0.00899048	0.00449785	0.00330103	0.002022	0.0058978	0.0150282	0.0138622	0.00998015	0.00423522	0.0312291	0.00600751	0.00681872	0.00660777	0.0166852	0.00961735	0.00399305	0.00935327	0.00563377	0.0106202	0.00661998	0.00841507	0.0188357	0.0095783	0.00753444	0.0122702
ReprPC3	19	55	0.00740897	0.0371126	0.053756	0.00781269	0.00962413	0.0097526	0.00941009	0.00250709	0.00371182	0.00445101	0.00722092	0.00317202	0.00184246	0.00385857	0.00581929	0.00424361	0.00358958	0.00339002	0.00562964	0.00340936	0.0127051	0.00739405	0.00589617	0.00378676	0.00334677	0.00474715	0.00534693	0.00590518	0.00416972	0.0022087	0.00304201	0.0129977	0.00592636	0.00391958	0.00508218	0.00636813	0.00360825	0.000723257	0.00186751	0.0024044	0.00291173	0.00254063	0.00234302	0.00307744	0.0066462	0.00177702	0.00293291
ReprPC4	20	56	0.00125064	0.0160413	0.0240015	0.00114683	0.00320531	0.00138879	0.0018755	0.000551128	0.000889172	0.000619194	0.00200715	0.000632083	0.000656559	0.00140348	0.000808525	0.000604683	0.000965781	0.00039729	0.0012907	0.00110077	0.002043	0.00214027	0.00215674	0.0013829	0.00144952	0.00425121	0.000777974	0.00114279	0.000827825	0.000216115	0.00110815	0.000872358	0.000532956	0.000784888	0.0014703	0.00184182	0.00033751	0.000288816	0.000706247	0.0007964	0.000429672	0.00104838	0.000153714	0.000326732	0.000531426	0.000115895	0.00104993
ReprPC5	21	57	0.19578	0.192533	0.227193	0.14002	0.087523	0.0673723	0.0354454	0.0113039	0.0203609	0.0203958	0.0110047	0.0114726	0.00838195	0.0278357	0.0099532	0.0266193	0.0164712	0.0219694	0.0306164	0.0360222	0.0999289	0.0154859	0.0114489	0.00375723	0.00181665	0.00201948	0.00776954	0.0185781	0.00900689	0.014038	0.0123514	0.0888366	0.00693659	0.00215393	0.00353873	0.00393683	0.00228486	0.00472361	0.00102502	0.00139002	0.00165052	0.00174681	0.00188496	0.00180873	0.00437089	0.000694713	0.00192978
ReprPC6	22	58	0.0680254	0.112252	0.13795	0.0416724	0.0362025	0.0259867	0.0115734	0.00453043	0.00840961	0.00917746	0.00341918	0.00471067	0.00306531	0.00984648	0.00477497	0.00867987	0.00683514	0.00533346	0.010071	0.00851062	0.0346584	0.00849221	0.00440131	0.00243829	0.000923737	0.00560294	0.00213833	0.00687098	0.00311124	0.00387725	0.00568365	0.022499	0.00178099	0.00107045	0.00172207	0.00064149	0.000800657	0.00126542	0.000991374	0.000404981	0.000498521	0.00136926	0.000481367	0.00034337	0.00209133	0.000305363	0.000721703
ReprPC7	23	59	0.291826	0.244434	0.294674	0.26783	0.137965	0.0505124	0.0225155	0.0117468	0.0357352	0.0216468	0.0102991	0.0134472	0.0155668	0.034551	0.00577369	0.0255695	0.0239361	0.0247424	0.0242534	0.0542704	0.132545	0.0137847	0.00983011	0.00270264	0.00129362	0.00814894	0.00625476	0.0318499	0.0190307	0.0165475	0.0285063	0.102736	0.00532089	0.00432548	0.011156	0.00195085	0.00512593	0.006021	0.00358607	0.00470965	0.00502448	0.00900234	0.0092478	0.0041078	0.0171845	0.00868051	0.00403751
ReprPC8	24	94	0.0112395	0.0468762	0.0655797	0.00655526	0.00912836	0.0234938	0.00735982	0.00460159	0.00153799	0.00539655	0.000742962	0.00193467	0.00131588	0.000195246	0.0111736	0.00250525	0.00766447	0.0014737	0.00402474	0.00257466	0.00301887	0.00595927	0.0103508	0.00229167	0.00124209	0.000595811	0.00187146	0.0114369	0.00109707	0.00330884	0.00346472	0.000742134	0.000715229	0.000953792	0.00230544	0.00672171	0.000176703	0.0014105	0.000528607	0.000326259	0.00197415	0.0271	0.00157882	0.000461874	0.00732262	0.00101055	0.0205407
ReprPC9	25	96	0.0108513	0.0347471	0.0445573	0.00969676	0.00863313	0.00662295	0.00517389	0.00264696	0.003448	0.00298111	0.00282087	0.00309042	0.00126058	0.00423715	0.00231768	0.00350849	0.00240881	0.00168629	0.0278336	0.00230935	0.00677027	0.00362098	0.00155728	0.00132622	0.00174613	0.0013035	0.00648716	0.00796682	0.00945608	0.0030993	0.0274966	0.0200005	0.00522991	0.00402176	0.00940044	0.00529742	0.0103016	0.0122753	0.0281026	0.00698304	0.00634644	0.00375512	0.00430853	0.0122057	0.00586973	0.00788464	0.00679895
Acet1	26	5	0.525502	0.48407	0.491042	0.380362	0.303474	0.340134	0.257754	0.10159	0.0331602	0.0180417	0.0152842	0.028006	0.0155274	0.0253382	0.090238	0.236843	0.100829	0.214684	0.263245	0.0356857	0.0598551	0.0407076	0.0178866	0.0138222	0.00463027	0.00752134	0.0801327	0.0470063	0.0565454	0.0802152	0.0383301	0.116663	0.0620405	0.0277783	0.029426	0.0217446	0.013182	0.0184214	0.0326331	0.0478884	0.044646	0.0224781	0.0262266	0.0349546	0.041575	0.0323358	0.0343485
Acet2	27	6	0.152334	0.209375	0.236801	0.117258	0.0958201	0.0945517	0.0575033	0.0134972	0.00727901	0.0118551	0.00621351	0.00464639	0.00171555	0.00362169	0.0288079	0.0360622	0.0192505	0.0311877	0.0343123	0.00495	0.0151642	0.0101569	0.00544372	0.00243989	0.00290352	0.00619896	0.0259121	0.00936053	0.00746668	0.00959377	0.00641627	0.0231789	0.0162666	0.00635613	0.00654865	0.00563991	0.0029152	0.00195162	0.00737721	0.00605947	0.00557767	0.00555219	0.00291771	0.00468376	0.00805541	0.0017305	0.00575294
Acet3	28	7	0.0181708	0.0716552	0.0881853	0.0135777	0.020086	0.0162586	0.0110159	0.00291866	0.00244714	0.00277057	0.00264632	0.00129144	0.000849003	0.00154426	0.00685243	0.00625454	0.00710038	0.00634105	0.00735517	0.00144343	0.00368023	0.00408026	0.00205075	0.00146087	0.00181201	0.00390171	0.00984284	0.00416915	0.00304774	0.00250938	0.00284539	0.00422134	0.00656978	0.0028696	0.00216305	0.00207377	0.000656588	0.000646361	0.00261905	0.00230251	0.00236217	0.00202121	0.00113592	0.00160217	0.00495672	0.00133424	0.00219505
Acet4	29	8	0.151892	0.176769	0.225048	0.145197	0.0859192	0.0592267	0.0348218	0.0101413	0.0139651	0.0132731	0.00481287	0.00481554	0.00395967	0.00695245	0.0167856	0.0250488	0.0190898	0.0273261	0.0267149	0.0106748	0.0292614	0.00973446	0.00315119	0.00154318	0.00244404	0.00371021	0.0236078	0.0210328	0.0116582	0.0328161	0.0120603	0.0447772	0.017111	0.0257911	0.0192593	0.00893692	0.0161412	0.0143916	0.00723202	0.0280496	0.047092	0.0261221	0.0316579	0.0369302	0.0421796	0.0678184	0.0533815
Acet5	30	9	0.0140463	0.0520255	0.0640389	0.0130138	0.0142945	0.0102415	0.00825043	0.00249187	0.00175858	0.00267347	0.0011889	0.0012928	0.000627352	0.00124157	0.00574674	0.00352283	0.00416954	0.00385333	0.00403624	0.00101719	0.00466306	0.00282698	0.000718902	0.000832596	0.00158496	0.00122869	0.00666912	0.0034914	0.00175648	0.00507086	0.00279831	0.00390525	0.00363684	0.0133765	0.0050392	0.00544184	0.00455758	0.00454917	0.00505151	0.0125234	0.0136482	0.00913238	0.00820388	0.010126	0.0104491	0.0168946	0.0226508
Acet6	31	10	0.0131933	0.0459592	0.0619783	0.0091366	0.0137915	0.00842597	0.00865711	0.00240209	0.00459105	0.00384733	0.00267177	0.0049471	0.0015728	0.00352589	0.00608867	0.00496707	0.00546548	0.00524492	0.00458888	0.00306261	0.00478518	0.00393793	0.00184348	0.000620341	0.00157244	0.00376239	0.0121475	0.00697266	0.00754643	0.0269781	0.0121053	0.00707577	0.00819077	0.0230516	0.0111874	0.0133547	0.0140132	0.0108489	0.00733443	0.0413013	0.0507161	0.0397304	0.0352301	0.0339942	0.0307778	0.0490707	0.0470359
Acet7	32	11	0.123158	0.157274	0.196937	0.127479	0.0741712	0.0538577	0.0306702	0.00960707	0.0228717	0.0173093	0.0146788	0.0198921	0.0165492	0.0172499	0.021731	0.0309583	0.036187	0.0469972	0.0285218	0.0156429	0.0458481	0.0125294	0.00888961	0.00297891	0.00586927	0.0210097	0.0414866	0.0577473	0.0491373	0.111015	0.034202	0.0585789	0.0447642	0.0424707	0.0489054	0.0196528	0.0290876	0.0314981	0.0260247	0.092847	0.124526	0.109462	0.105028	0.109704	0.0894831	0.126287	0.0900861
Acet8	33	93	0.0706519	0.108331	0.14834	0.076496	0.0450582	0.0284695	0.0124996	0.00490098	0.00692442	0.00752171	0.00263542	0.00267084	0.00148909	0.00420324	0.00664654	0.0102292	0.010861	0.00984545	0.00552516	0.00437483	0.0161363	0.00491756	0.00207474	0.00118411	0.00172338	0.00218784	0.00983191	0.00838639	0.00385677	0.00280571	0.0189367	0.0173853	0.00766576	0.00731204	0.0117493	0.00352582	0.00309168	0.00576038	0.00500208	0.00780414	0.00942256	0.0052096	0.00426859	0.00275585	0.00632489	0.00217545	0.0106485
EnhWk1	34	17	0.000714363	0.0105942	0.0152455	0.000936245	0.00179482	0.000948858	0.00129351	0.00031823	0.000816988	0.000622744	0.00125032	0.000549593	0.00107858	0.00158566	0.00142591	0.000440692	0.00142513	0.000283457	0.000657917	0.000872247	0.00113358	0.00117373	0.00116739	0.00106	0.00147196	0.00366543	0.00164334	0.00392521	0.00259272	0.00155487	0.00498818	0.0012112	0.000907059	0.00309361	0.00209756	0.00401405	0.00172293	0.00235596	0.00194956	0.00370883	0.00252167	0.00252888	0.00530823	0.00450035	0.00662741	0.00551025	0.00627041
EnhWk2	35	39	0.221192	0.217243	0.25271	0.205536	0.11685	0.0454615	0.0290264	0.0108042	0.032717	0.0281306	0.0229243	0.0261098	0.0261766	0.0369869	0.0196093	0.0348501	0.0554157	0.0713611	0.042569	0.0707486	0.107182	0.0173352	0.0116967	0.00593395	0.00249782	0.0221889	0.0345516	0.10016	0.104146	0.0746674	0.12016	0.150502	0.0284328	0.0228896	0.0707037	0.0388492	0.0685103	0.0757278	0.0498223	0.0891523	0.0944826	0.0640457	0.070433	0.0659778	0.0879174	0.0781474	0.0449104
EnhWk3	36	40	0.0268199	0.0621196	0.0789468	0.0162767	0.0146828	0.0129257	0.00907034	0.00236149	0.00466771	0.0063301	0.00786765	0.00317119	0.00355383	0.00766386	0.00600635	0.0038675	0.00822413	0.00690815	0.00697494	0.00608854	0.0208542	0.00746114	0.00320092	0.00121209	0.00240924	0.0121851	0.00943412	0.0202519	0.0161072	0.011677	0.0290581	0.0169959	0.00685194	0.0120133	0.012436	0.00971065	0.0165456	0.0118976	0.0129132	0.0119859	0.0117752	0.0095479	0.0229299	0.00812784	0.0340136	0.0149269	0.0182884
EnhWk4	37	41	0.00162852	0.0137023	0.0221778	0.00195201	0.00318048	0.00161506	0.00190834	0.000679441	0.00107023	0.00121679	0.00156163	0.00056616	0.000575298	0.00156866	0.00131566	0.000681602	0.00123889	0.00123898	0.0010764	0.00104383	0.00243576	0.00236664	0.00159344	0.00118992	0.00178634	0.00403708	0.00362983	0.00398084	0.00444805	0.000535372	0.00842361	0.00181017	0.00243935	0.00370909	0.00414126	0.0044276	0.00242729	0.00185397	0.00538438	0.00195511	0.00190965	0.00118273	0.00163339	0.0021803	0.00465667	0.000720047	0.00722324
EnhWk5	38	61	0.00401955	0.0212051	0.0268599	0.00278055	0.00519714	0.00284999	0.00246798	0.000796598	0.00187241	0.00118456	0.00150288	0.000972618	0.000481658	0.00108128	0.00193426	0.00168797	0.00417913	0.00154924	0.00188397	0.00099849	0.00389032	0.00199773	0.00149278	0.000677389	0.00115331	0.00104212	0.00348113	0.00465935	0.00376374	0.00126384	0.0170878	0.0156347	0.00216257	0.00306668	0.00363642	0.0122527	0.0245547	0.0209929	0.0743081	0.00489547	0.00293576	0.00261695	0.00126748	0.00217836	0.00260396	0.00157914	0.00909446
EnhWk6	39	62	0.00731135	0.0293343	0.0396225	0.00526122	0.00673594	0.00564122	0.00463803	0.00101464	0.00421852	0.00650207	0.00339639	0.00339192	0.00206005	0.00501953	0.00428294	0.00490166	0.0114128	0.0084304	0.0040313	0.00296827	0.00834877	0.00492694	0.00205978	0.00154176	0.00640528	0.00481637	0.0135215	0.0266226	0.0248921	0.0194998	0.113444	0.0577464	0.0160641	0.023431	0.0323378	0.0530444	0.185355	0.17128	0.172642	0.0670694	0.0640493	0.062301	0.029674	0.0431217	0.0384576	0.0602969	0.0597131
EnhWk7	40	67	0.00751797	0.0270294	0.0364391	0.00363118	0.00612838	0.00567854	0.00321826	0.00116431	0.00318143	0.00304141	0.00230992	0.00145246	0.000932258	0.00273563	0.00364562	0.00220862	0.0045842	0.00453292	0.00257615	0.00235663	0.00926215	0.00253784	0.00103123	0.00229544	0.00192928	0.00261075	0.00845229	0.00856103	0.0124287	0.00127986	0.0332153	0.0139185	0.00502225	0.00464914	0.012217	0.0263617	0.181885	0.0404484	0.0395218	0.0162494	0.012352	0.00610662	0.00375594	0.00847697	0.00677368	0.00702402	0.0111217
EnhWk8	41	90	0.00169368	0.0163536	0.0215908	0.00213588	0.00271995	0.00281493	0.00290476	0.000496671	0.00103435	0.00100643	0.00187867	0.000362971	0.000658834	0.00175721	0.00894387	0.00672747	0.00409721	0.00410092	0.00254191	0.00108828	0.00182088	0.00154716	0.00135667	0.000987735	0.00193512	0.00222013	0.00759753	0.00268939	0.00255413	0.000388708	0.00606658	0.00223693	0.0156612	0.00251284	0.00676358	0.00453751	0.00195015	0.00177751	0.00446017	0.0040313	0.00269105	0.00195603	0.000781368	0.00170488	0.00212254	0.000350848	0.00393469
EnhA1	42	12	0.207516	0.220688	0.263793	0.229986	0.122244	0.0982287	0.0545062	0.0195585	0.0650827	0.0591663	0.0752326	0.108336	0.117842	0.129947	0.0990595	0.104368	0.151858	0.190269	0.104247	0.163332	0.144429	0.0732325	0.0401613	0.0237073	0.0160605	0.0921121	0.148938	0.255155	0.280331	0.3586	0.254583	0.257865	0.216112	0.199749	0.283217	0.172781	0.153281	0.214942	0.15102	0.324379	0.360622	0.320436	0.302922	0.366993	0.275851	0.374842	0.361366
EnhA2	43	13	0.0367844	0.0675194	0.0830512	0.0307467	0.023877	0.0191224	0.0119238	0.00294651	0.00824509	0.0105071	0.0174611	0.00590258	0.0133262	0.010651	0.0081102	0.00707351	0.0131011	0.0133849	0.00868397	0.0091833	0.0248885	0.00986633	0.00417546	0.00225815	0.00402653	0.0250358	0.0196762	0.0446411	0.0500959	0.0575339	0.0386472	0.0301324	0.0175874	0.0218173	0.0295765	0.0148649	0.0221832	0.0210831	0.0177907	0.0298305	0.0403004	0.0385229	0.0388129	0.032203	0.0352699	0.0445462	0.0326821
EnhA3	44	14	0.00604713	0.0360596	0.0501441	0.0105387	0.00954393	0.015346	0.00894826	0.00193394	0.0175205	0.0104498	0.0461389	0.0528181	0.0377321	0.0759894	0.0717971	0.0474819	0.0433169	0.0558626	0.0375284	0.0446706	0.051119	0.0278112	0.0257074	0.0187924	0.0223777	0.0869643	0.111672	0.15007	0.156272	0.248237	0.175634	0.111282	0.170974	0.158744	0.232844	0.166325	0.231771	0.209923	0.15349	0.246681	0.283955	0.242543	0.214393	0.206505	0.175951	0.201269	0.306153
EnhA4	45	15	0.00662622	0.0306141	0.0430221	0.00759455	0.00697918	0.012003	0.00792608	0.00215601	0.00565375	0.00379228	0.0160368	0.0124024	0.00482838	0.0110511	0.00964329	0.00379053	0.00658781	0.00938647	0.00452742	0.00452888	0.010817	0.00722077	0.00822944	0.00475613	0.00685404	0.0272014	0.0195871	0.0299326	0.0230907	0.067909	0.0310549	0.0145905	0.0230445	0.0283403	0.0362523	0.0238194	0.0292473	0.0268565	0.0218262	0.051466	0.0610045	0.0586619	0.0380847	0.0405853	0.0323909	0.0340938	0.0927473
EnhA5	46	16	0.00304828	0.0180735	0.0234297	0.00253443	0.00444052	0.00321827	0.00358764	0.00121808	0.00218566	0.00182779	0.00510747	0.0025622	0.00219055	0.00381049	0.00288365	0.00170027	0.00260637	0.00108482	0.00199115	0.00320309	0.00398837	0.00356369	0.00276507	0.00125852	0.00385576	0.0106471	0.00542007	0.011569	0.0100979	0.0121062	0.0169748	0.00362069	0.0044112	0.0125686	0.0102983	0.00956939	0.0115398	0.0119202	0.00916332	0.017283	0.0165903	0.0167252	0.0106308	0.00912086	0.0090206	0.00766159	0.0357415
EnhA6	47	42	0.0320122	0.0659327	0.0794942	0.0285756	0.0219238	0.0147191	0.0125089	0.0033078	0.00527167	0.0100938	0.00593419	0.00565161	0.00481263	0.0114313	0.0125689	0.00995302	0.0181727	0.0203973	0.0135428	0.0131515	0.02978	0.00922672	0.00565408	0.00270081	0.00477415	0.00796648	0.0237881	0.0232123	0.021128	0.00883105	0.0524016	0.0298668	0.0167591	0.0124605	0.031347	0.0131048	0.0249692	0.0288773	0.0174073	0.0186037	0.0198354	0.0161642	0.0120987	0.0134988	0.0257758	0.0129551	0.0191782
EnhA7	48	60	0.137793	0.160156	0.186217	0.120498	0.0712801	0.0524246	0.0270534	0.010128	0.0199146	0.0206233	0.00568781	0.00632426	0.00753198	0.0134114	0.00816289	0.0180438	0.0176186	0.0175497	0.0237311	0.0176195	0.0549038	0.011776	0.00716526	0.00216013	0.00222741	0.00358092	0.0106709	0.0188483	0.0146174	0.0114756	0.095625	0.0854062	0.0093469	0.0119038	0.0113131	0.0184609	0.0805359	0.0933049	0.0621792	0.0138131	0.0116253	0.0171562	0.00429273	0.00375234	0.00619195	0.00360304	0.00832094
EnhA8	49	63	0.0687349	0.0907336	0.116566	0.0606401	0.0382678	0.0288568	0.0173573	0.00639309	0.0150691	0.0207145	0.00529312	0.00975885	0.00842269	0.00768673	0.0112662	0.0190971	0.020922	0.0207378	0.0243145	0.0150399	0.0333144	0.0101912	0.00561667	0.0025269	0.00738063	0.0117197	0.0239983	0.0445178	0.0552427	0.0376968	0.15636	0.132355	0.0245006	0.045636	0.0652884	0.0895347	0.334287	0.279046	0.264377	0.0891737	0.0933937	0.0956672	0.0537271	0.0651952	0.0658607	0.095196	0.0655419
EnhA9	50	64	0.112826	0.143189	0.155877	0.104023	0.0614946	0.0528512	0.0297954	0.0138618	0.057046	0.0684412	0.0647991	0.103775	0.0771637	0.0848409	0.119695	0.120706	0.161346	0.179261	0.10298	0.15795	0.111982	0.0716802	0.0386906	0.0165117	0.0319208	0.0812863	0.16971	0.255043	0.307842	0.312529	0.321131	0.341654	0.220578	0.27243	0.305269	0.347277	0.55533	0.446459	0.391682	0.409764	0.456624	0.396952	0.338467	0.385156	0.326878	0.430361	0.373562
EnhA10	51	65	0.0112524	0.0446527	0.048983	0.0102804	0.0108557	0.00777469	0.00977917	0.00312429	0.00746372	0.00459115	0.00662997	0.00640191	0.00349358	0.00668071	0.00985103	0.00654453	0.010506	0.0136411	0.00615015	0.00620962	0.0109355	0.00534933	0.00342412	0.0037458	0.00378088	0.0101345	0.0213049	0.0247417	0.0308102	0.0272117	0.0615229	0.0317321	0.0239068	0.0423029	0.0480632	0.0807804	0.14995	0.121371	0.0959767	0.0773693	0.0839719	0.0519047	0.0288944	0.0362655	0.0343479	0.0478165	0.0802683
EnhA11	52	66	0.00644939	0.027218	0.0362891	0.00487788	0.00717274	0.00418983	0.00383516	0.00122282	0.00131466	0.00191558	0.00118041	0.00135062	0.0017651	0.00185493	0.00306616	0.00193656	0.00467978	0.00400062	0.00291027	0.00152977	0.00455903	0.00289933	0.00126516	0.000867819	0.00136824	0.00180173	0.00593729	0.00601243	0.00338848	0.00347117	0.0491934	0.00553805	0.00535887	0.00779004	0.016192	0.0106526	0.0226374	0.11022	0.0165764	0.0114563	0.0130846	0.0135001	0.00547335	0.00514243	0.00907864	0.0099579	0.0187283
EnhA12	53	83	0.10306	0.135307	0.1728	0.08466	0.0594482	0.042093	0.02779	0.0104762	0.017807	0.0127039	0.00636977	0.0255809	0.00423867	0.0131196	0.0134218	0.0163064	0.0168974	0.0200402	0.0169403	0.0124816	0.0447559	0.00824664	0.0116192	0.0013497	0.00278204	0.00668289	0.0161335	0.0190816	0.0155761	0.0203739	0.0179039	0.037321	0.0134024	0.0281783	0.0180074	0.0120714	0.0124797	0.0141956	0.00879687	0.0709682	0.0892598	0.0141834	0.0140985	0.00990015	0.0154754	0.0101998	0.0310135
EnhA13	54	84	0.00680905	0.0288778	0.0354542	0.0043667	0.00660571	0.0042557	0.00386391	0.00173095	0.00222993	0.00157715	0.00153838	0.00843284	0.00055321	0.00211567	0.00316139	0.00249307	0.003079	0.00280558	0.00289864	0.00204544	0.00370422	0.00248889	0.00315896	0.000982381	0.00215714	0.00275862	0.0049601	0.0056717	0.00357263	0.00264411	0.0114476	0.00356003	0.00324703	0.00923406	0.00591403	0.007334	0.00494286	0.00650107	0.00448266	0.0439617	0.0449638	0.00841617	0.00352401	0.00553716	0.00429992	0.0049469	0.0158081
EnhA14	55	85	0.0708533	0.102216	0.131691	0.0597976	0.0399682	0.0271017	0.0165274	0.0049208	0.0152807	0.00997798	0.00524684	0.00918123	0.0045855	0.0203686	0.0154866	0.0172231	0.0206506	0.0248933	0.0154822	0.0163125	0.0358939	0.0125212	0.00333124	0.0017589	0.00375248	0.00372938	0.0244337	0.0215324	0.0178934	0.0116694	0.0492044	0.0374707	0.0230227	0.0387449	0.0811088	0.0312082	0.024806	0.0435966	0.0229548	0.0516758	0.0514421	0.0176199	0.00980343	0.0154263	0.0177858	0.015039	0.0591289
EnhA15	56	86	0.0060058	0.0268639	0.0393901	0.00478929	0.00655835	0.00443038	0.00361689	0.000987088	0.00161352	0.00206444	0.00174432	0.00191818	0.000564762	0.00598784	0.00341867	0.00236321	0.00385423	0.00289155	0.00263382	0.00230049	0.00484443	0.00357276	0.00179347	0.00111002	0.00146835	0.00175818	0.00571127	0.00439914	0.00332072	0.00140773	0.0159752	0.00309779	0.00470789	0.00758754	0.0411598	0.004309	0.00485804	0.00752977	0.00637532	0.0112175	0.0103368	0.00344258	0.00167475	0.00239317	0.00311068	0.0025613	0.0156793
EnhA16	57	87	0.00325998	0.0234083	0.0323144	0.00319064	0.00511744	0.00418672	0.00433671	0.00111355	0.00657523	0.00109301	0.0012908	0.00109124	0.000352262	0.00324595	0.00209524	0.00215646	0.00324001	0.00358744	0.00181682	0.00338571	0.00725782	0.00371708	0.00150694	0.00229457	0.00453196	0.00152073	0.00422357	0.00420329	0.00284986	0.00175674	0.00311704	0.0017779	0.00256874	0.0691003	0.0131774	0.115498	0.00625955	0.00445919	0.00443372	0.00823116	0.00821971	0.0050985	0.00192077	0.00161326	0.00319694	0.00252079	0.136855
EnhA17	58	89	0.00874974	0.0319209	0.0424564	0.0106415	0.00676097	0.00905464	0.00734131	0.00213731	0.00492054	0.00341252	0.00663368	0.00408842	0.00500365	0.0133083	0.0203014	0.00851003	0.0162845	0.0167655	0.0088041	0.00600285	0.0133292	0.00635841	0.00267736	0.00285857	0.00623646	0.00942912	0.0392139	0.0319052	0.0445053	0.0137033	0.0430484	0.0331221	0.0454618	0.0295237	0.054645	0.0214504	0.0388006	0.0358941	0.0500734	0.0446895	0.0492075	0.0293747	0.0320393	0.044023	0.0356723	0.036652	0.0571506
EnhA18	59	91	0.0437445	0.0860287	0.109504	0.0466611	0.0322978	0.0702061	0.0313021	0.00815643	0.00561245	0.00761967	0.00297316	0.00287471	0.00153882	0.00417153	0.0463528	0.0320026	0.020581	0.0274742	0.0144528	0.00411859	0.0112789	0.00527958	0.0032756	0.00151011	0.00276917	0.00329044	0.0257459	0.00795264	0.00612432	0.00241685	0.0114102	0.0145201	0.0473646	0.0048115	0.0106229	0.00934966	0.00626461	0.00363466	0.00584983	0.00540337	0.004	0.00234363	0.00210503	0.00343558	0.00431033	0.00267393	0.00242187
EnhA19	60	92	0.138295	0.197689	0.228385	0.192009	0.0981151	0.139217	0.0652586	0.0148349	0.0244317	0.0173018	0.0213926	0.0219693	0.0199166	0.0343605	0.0586285	0.0651369	0.0628089	0.108216	0.0436978	0.0347543	0.0563899	0.0137501	0.00732635	0.00854338	0.0101332	0.022095	0.0917187	0.0854504	0.0961167	0.0913437	0.0664349	0.0972456	0.114267	0.0453462	0.107002	0.0405927	0.058519	0.0568102	0.0640649	0.107357	0.115543	0.0797602	0.0860508	0.108548	0.0976156	0.106399	0.10151
EnhA20	61	100	0.00204281	0.0147169	0.0150486	0.00136547	0.00246349	0.0010256	0.00218704	0.000215614	0.000502027	0.000646088	0.00198593	0.00114643	0.000648409	0.00230649	0.0019798	0.000822005	0.00176337	0.00142254	0.00179645	0.00232077	0.00120345	0.00173273	0.00109506	0.00138645	0.00382866	0.00266635	0.00356351	0.00389622	0.00414987	0.00287873	0.0156723	0.00102193	0.00384906	0.0170593	0.0109385	0.00824284	0.00517403	0.00764551	0.00804658	0.0196911	0.0197724	0.0560139	0.00862453	0.0115451	0.00951294	0.0082601	0.0335822
TxEnh1	62	18	0.00126136	0.0129026	0.0209236	0.00238657	0.00316918	0.00283905	0.00583178	0.00111879	0.00735245	0.00902908	0.0587577	0.0751225	0.0800888	0.101723	0.0860214	0.0500692	0.0593428	0.050795	0.0230614	0.0721121	0.0330802	0.024858	0.0367589	0.0384726	0.0820597	0.132837	0.167149	0.34027	0.370445	0.351296	0.21222	0.0917265	0.298213	0.249122	0.415658	0.224975	0.239488	0.241741	0.22837	0.678648	0.709298	0.696946	0.691529	0.737079	0.645996	0.772676	0.567019
TxEnh2	63	19	0.0039084	0.0328217	0.0408373	0.00461693	0.00685296	0.008155	0.0193406	0.0066871	0.0409551	0.0727961	0.184932	0.1934	0.140058	0.283403	0.382858	0.308504	0.202153	0.226189	0.14269	0.261134	0.199184	0.130536	0.116006	0.0790639	0.202433	0.333838	0.392475	0.57796	0.690994	0.593682	0.651417	0.588903	0.718743	0.781829	0.849775	0.807675	0.878628	0.854034	0.87827	0.946948	0.960236	0.917547	0.904209	0.928091	0.875505	0.946047	0.878603
TxEnh3	64	23	0.0881637	0.138399	0.151014	0.0462435	0.0543925	0.0597858	0.0653671	0.0387733	0.0930292	0.183496	0.194881	0.295079	0.177989	0.303026	0.486238	0.506304	0.512446	0.578508	0.353892	0.444679	0.273902	0.225676	0.137018	0.0641783	0.135948	0.295705	0.648057	0.701889	0.799116	0.792073	0.698182	0.761751	0.802435	0.758645	0.799906	0.691809	0.726561	0.775663	0.872626	0.969129	0.979292	0.952192	0.9491	0.951199	0.917741	0.970488	0.922327
TxEnh4	65	33	0.124453	0.204927	0.19466	0.0807398	0.0707085	0.0743012	0.0369649	0.0334714	0.0696442	0.0877255	0.0707778	0.140331	0.0933422	0.0993309	0.0411447	0.0883042	0.155877	0.210024	0.23945	0.323964	0.143331	0.0946085	0.0659086	0.0220269	0.0207567	0.0787022	0.179458	0.370245	0.434351	0.359263	0.387852	0.409665	0.132924	0.122179	0.152914	0.110783	0.136446	0.205255	0.244319	0.4122	0.439139	0.345621	0.326162	0.354375	0.282052	0.431186	0.381269
TxEnh5	66	34	0.168883	0.200148	0.222392	0.117998	0.0887263	0.0660859	0.0352647	0.0210315	0.0395243	0.0271854	0.0155655	0.0400111	0.0274039	0.0355025	0.0162919	0.0396476	0.0623687	0.0929067	0.0897361	0.123513	0.0719749	0.0289312	0.0203643	0.00597087	0.00591288	0.0126577	0.0575459	0.14301	0.153251	0.112545	0.174453	0.172735	0.0329527	0.0246794	0.0467219	0.022105	0.0292215	0.0717944	0.0538185	0.110128	0.123838	0.0875084	0.0700463	0.0771576	0.0789518	0.12456	0.0871588
TxEnh6	67	36	0.0666694	0.115827	0.123093	0.0450196	0.0416264	0.0357684	0.0221923	0.0127812	0.02693	0.0521974	0.0180225	0.0533449	0.0229032	0.02622	0.0312001	0.0397134	0.0789413	0.0838572	0.0656825	0.092745	0.0518497	0.0296312	0.0200602	0.00663299	0.0145508	0.0245094	0.0984919	0.139271	0.163115	0.11875	0.281884	0.216868	0.0763222	0.0690144	0.0744397	0.0863397	0.303262	0.323867	0.252467	0.226412	0.243456	0.200626	0.138499	0.137884	0.132061	0.202218	0.149654
TxEnh7	68	38	0.169271	0.174955	0.209375	0.111834	0.0815313	0.0701088	0.0685575	0.0340171	0.0912803	0.124901	0.178063	0.260516	0.251918	0.282709	0.312506	0.317105	0.376066	0.455153	0.276683	0.378958	0.273351	0.185979	0.125093	0.0752303	0.0865324	0.217646	0.441636	0.630661	0.699997	0.71095	0.532422	0.504506	0.546777	0.480685	0.597367	0.406858	0.400152	0.487032	0.46275	0.765502	0.802625	0.752787	0.752377	0.819315	0.717899	0.852877	0.713657
TxEnh8	69	82	0.052366	0.0920124	0.108719	0.0343719	0.0328489	0.0272111	0.014757	0.0111091	0.0291315	0.0201531	0.0624122	0.0637815	0.038907	0.051913	0.0292146	0.0322162	0.0601777	0.0811331	0.0751465	0.116183	0.0496268	0.0391183	0.0268134	0.0131021	0.0195022	0.0664996	0.12987	0.216678	0.246914	0.310254	0.205072	0.154663	0.0899096	0.0907471	0.0949371	0.0590802	0.0809148	0.115211	0.135678	0.229615	0.273836	0.24932	0.184061	0.18958	0.146898	0.237497	0.285221
TxWk1	70	29	0.00106643	0.0150677	0.0192593	0.00070771	0.00305105	0.00156202	0.00122469	0.000740918	0.00129485	0.00112592	0.00130027	0.00141061	0.000640697	0.00224926	0.00201475	0.00126333	0.00584845	0.00259686	0.00252617	0.00282076	0.00225662	0.00156448	0.00089112	0.000895776	0.00213636	0.00157438	0.00680593	0.00851019	0.0062811	0.0027431	0.04484	0.00320151	0.00452199	0.00397202	0.00520982	0.00472687	0.00693221	0.0219481	0.0190716	0.00884556	0.00758609	0.0092059	0.00411707	0.00550762	0.00462962	0.00645587	0.021055
TxWk2	71	35	0.103707	0.142338	0.156312	0.0563666	0.0489043	0.0363901	0.0227472	0.00963343	0.0166429	0.0122122	0.00645534	0.0124344	0.00687937	0.0133019	0.0151159	0.0239097	0.0293404	0.0371773	0.0399276	0.0333736	0.0504595	0.0151489	0.00746749	0.00237669	0.00304135	0.00422433	0.0293061	0.0477299	0.0348754	0.0297698	0.0490437	0.0534602	0.0182436	0.0143774	0.0181091	0.00809612	0.00691199	0.01654	0.0137635	0.0416029	0.0405013	0.017719	0.0114143	0.0118823	0.0171258	0.0240359	0.0260431
Tx1	72	20	0.0010937	0.0140312	0.0195124	0.000620301	0.00303283	0.00208668	0.00468735	0.00142657	0.0111124	0.0183562	0.0725086	0.0884438	0.0640046	0.140696	0.200273	0.157273	0.124156	0.0968471	0.0430246	0.122606	0.0651633	0.040624	0.0425299	0.0354573	0.14038	0.227343	0.251916	0.434778	0.506518	0.408155	0.589488	0.34903	0.590931	0.602968	0.730545	0.646586	0.706439	0.761227	0.824987	0.946476	0.926814	0.898594	0.881039	0.904496	0.845493	0.928017	0.826237
Tx2	73	21	0.00111839	0.0141207	0.0186434	0.000770474	0.00376544	0.00195797	0.00235246	0.00091562	0.00276762	0.00180182	0.0102402	0.0126734	0.0104501	0.028947	0.0257025	0.018602	0.0394178	0.0270605	0.00680294	0.0143414	0.00764428	0.00647461	0.0038352	0.00510923	0.021075	0.024964	0.0734172	0.107484	0.10334	0.0874667	0.173457	0.0394945	0.137335	0.0988361	0.18021	0.141398	0.143742	0.207374	0.253959	0.406204	0.37212	0.320211	0.276634	0.335195	0.283826	0.366137	0.270382
Tx3	74	22	0.067581	0.113268	0.135102	0.0389073	0.0425739	0.0420824	0.0406607	0.0174119	0.0240391	0.0311732	0.0696935	0.0766435	0.0761168	0.108571	0.194606	0.182371	0.253053	0.296531	0.126539	0.100439	0.0811193	0.0396056	0.0231692	0.0253857	0.0493475	0.0854539	0.353582	0.388278	0.434167	0.501978	0.229357	0.238601	0.402239	0.221469	0.325829	0.171833	0.188875	0.224228	0.308463	0.563027	0.599207	0.547504	0.533506	0.591305	0.566128	0.683777	0.426169
Tx4	75	24	0.00376813	0.0290787	0.0346466	0.00221106	0.00526428	0.00566108	0.00599869	0.00347802	0.016765	0.0208511	0.0459714	0.0650766	0.0271057	0.0725567	0.101623	0.0844509	0.134252	0.110856	0.0580831	0.129695	0.0390556	0.041348	0.0293123	0.0163207	0.0724097	0.0944131	0.301603	0.304403	0.407212	0.288619	0.380622	0.29083	0.401786	0.377898	0.42153	0.385778	0.431731	0.503699	0.665491	0.798351	0.811935	0.811677	0.728906	0.734059	0.636716	0.803729	0.768769
Tx5	76	28	0.0124336	0.0516155	0.0591502	0.00501231	0.0126033	0.00832796	0.00589138	0.00388349	0.00600959	0.00579364	0.00291775	0.00490102	0.00233969	0.00498265	0.00471344	0.006177	0.0276851	0.0166785	0.0161197	0.0136947	0.00846259	0.00554449	0.00197441	0.000954126	0.00279299	0.00278117	0.0294953	0.020401	0.0253162	0.0241418	0.0737669	0.0207079	0.0189781	0.00697796	0.00661241	0.00504661	0.00912631	0.041079	0.0389783	0.0351719	0.0374586	0.0288546	0.01654	0.0163274	0.0148482	0.0315623	0.0422298
Tx6	77	30	0.000170849	0.00490157	0.00653056	0.000244122	0.000575581	0.000275197	0.000506395	0.000325772	0.00249579	0.000916389	0.00295353	0.00308059	0.00127005	0.00509794	0.00102773	0.000617199	0.00304377	0.00186883	0.00201152	0.00948768	0.00191838	0.00194667	0.00234479	0.0017809	0.00774171	0.00527244	0.0138342	0.0251416	0.0275204	0.00326634	0.0833022	0.010999	0.00690398	0.0091888	0.0161455	0.0154026	0.0215699	0.0502196	0.0648405	0.0525993	0.038753	0.06226	0.0359505	0.0529382	0.0295234	0.0612854	0.107802
Tx7	78	31	0.00052467	0.0144747	0.0207089	0.000691923	0.00237782	0.00193657	0.00224131	0.00167341	0.00703138	0.00331325	0.00774224	0.0123044	0.0035278	0.0102131	0.00323129	0.00255239	0.0110611	0.00771246	0.0147115	0.0371128	0.00714839	0.0105672	0.00886044	0.00322659	0.0130763	0.0123598	0.0590769	0.0649001	0.096018	0.0265452	0.107862	0.0422438	0.0238723	0.0208008	0.0324812	0.0316042	0.0387255	0.0608495	0.103366	0.115796	0.113939	0.11599	0.0780039	0.0965574	0.0624414	0.136528	0.211082
Tx8	79	32	0.00520049	0.0273196	0.036674	0.00415845	0.00773386	0.00595262	0.00746522	0.00207296	0.0068078	0.00583205	0.00700285	0.00677579	0.00430194	0.0124078	0.00683899	0.00433918	0.0140361	0.0123909	0.013028	0.0193634	0.0125923	0.00955849	0.00428271	0.00355742	0.010389	0.0117907	0.0299328	0.0531386	0.0544476	0.032836	0.145658	0.0283443	0.0177528	0.02123	0.0258911	0.0190097	0.0570094	0.0984408	0.0625058	0.0567543	0.0656511	0.0708888	0.0337891	0.0386151	0.0355013	0.0674328	0.085032
TxEx1	80	25	0.0190258	0.0902418	0.0811957	0.00961975	0.0200071	0.030981	0.0154126	0.0191408	0.0481048	0.125391	0.124053	0.227468	0.086821	0.181646	0.187495	0.183836	0.282744	0.29289	0.254396	0.404976	0.158393	0.152112	0.11114	0.0441109	0.127958	0.159682	0.532682	0.556371	0.713515	0.549081	0.568754	0.635605	0.58436	0.516118	0.534945	0.495666	0.531206	0.59006	0.778607	0.916407	0.938666	0.906486	0.849173	0.851216	0.727248	0.887897	0.89505
TxEx2	81	26	0.0400197	0.126941	0.132075	0.0253291	0.0327689	0.0427437	0.0144429	0.0166849	0.0302085	0.0343398	0.0149972	0.0403223	0.0135968	0.0243338	0.0142451	0.0311717	0.0657293	0.0769196	0.150434	0.156979	0.0470243	0.0411113	0.0181314	0.00496819	0.00940796	0.0142579	0.122929	0.17042	0.209771	0.117476	0.176173	0.224154	0.0441838	0.0333931	0.0358717	0.0215783	0.0309554	0.0626191	0.105135	0.185636	0.201213	0.118774	0.095685	0.115838	0.090684	0.16595	0.207222
TxEx3	82	27	0.0605127	0.122939	0.131867	0.0316999	0.0356817	0.0300343	0.0121689	0.0113247	0.0261492	0.0167488	0.0073883	0.0205517	0.0118643	0.0162541	0.00920407	0.0213329	0.0556353	0.0597868	0.0755048	0.0922195	0.0341122	0.0220011	0.010243	0.00221894	0.00511164	0.00670895	0.0589839	0.0886045	0.102352	0.0707952	0.148301	0.130582	0.0298434	0.0153789	0.0170102	0.0133387	0.0148148	0.0539627	0.0664376	0.0877218	0.0986925	0.0582475	0.0446609	0.0577565	0.0404644	0.0845632	0.0819976
TxEx4	83	37	0.0928432	0.179879	0.167857	0.0817375	0.0719489	0.0753354	0.0567697	0.0540881	0.181341	0.309813	0.34482	0.470509	0.38664	0.445368	0.452996	0.489151	0.475372	0.511894	0.458628	0.57661	0.452516	0.336222	0.276819	0.182696	0.188611	0.36085	0.509508	0.758861	0.807199	0.757809	0.713299	0.799356	0.74307	0.754055	0.762692	0.744316	0.8202	0.790015	0.829046	0.890483	0.922918	0.89178	0.856715	0.881702	0.778442	0.871235	0.882226
znf1	84	80	0.0159488	0.0441466	0.0542366	0.00468744	0.0102776	0.0102899	0.00504428	0.00386433	0.00111064	0.00337608	0.0060462	0.0150011	0.014756	0.0269092	0.0909308	0.0762377	0.0712278	0.0616172	0.0154963	0.00654366	0.00570872	0.00950007	0.00730866	0.00777913	0.0313987	0.0250367	0.167168	0.102153	0.0996698	0.0799845	0.107681	0.0455988	0.206474	0.163815	0.192215	0.132835	0.157314	0.184126	0.28543	0.298851	0.314811	0.254729	0.24195	0.254174	0.271394	0.277054	0.233609
znf2	85	81	0.0284495	0.0801956	0.0953805	0.0124915	0.0221996	0.0259053	0.00919382	0.010628	0.00460803	0.00629668	0.00449403	0.020559	0.0116515	0.0191568	0.092266	0.110089	0.136227	0.145299	0.0572916	0.0064497	0.00519919	0.0145101	0.00748574	0.00274774	0.0145232	0.0185616	0.251863	0.0831424	0.0858703	0.0612355	0.0478635	0.0864693	0.205501	0.0911021	0.118403	0.0811381	0.101496	0.108238	0.317121	0.307736	0.283878	0.194356	0.245342	0.245471	0.292131	0.273488	0.195502
DNase1	86	88	0.0130484	0.0466438	0.0508859	0.0123548	0.0113437	0.0354744	0.00377312	0.00758699	0.0170541	0.0141717	0.0190064	0.0192372	0.00965059	0.0437519	0.00452374	0.00481305	0.00508864	0.012376	0.0104706	0.0356334	0.0711566	0.0112008	0.0106724	0.00589771	0.00577515	0.0144537	0.00941366	0.0430068	0.0493571	0.0918391	0.0563236	0.0581971	0.0117163	0.0145542	0.027956	0.0342344	0.0360843	0.0284247	0.029709	0.0275576	0.0292566	0.0257653	0.0188302	0.0241848	0.0209824	0.0234193	0.0377422
BivProm1	87	50	0.275591	0.18796	0.181668	0.214583	0.0959242	0.0598268	0.0305333	0.0146622	0.0296642	0.0363436	0.0092991	0.0258875	0.0451586	0.0651592	0.0140124	0.0247249	0.0289479	0.0427293	0.0634069	0.0968078	0.0850214	0.0119894	0.0431407	0.00435851	0.00414735	0.00571791	0.0177329	0.0619831	0.0854616	0.0576281	0.0446843	0.0939852	0.0345316	0.0553188	0.0784988	0.076216	0.067251	0.0341265	0.056644	0.072366	0.0923233	0.0647563	0.058496	0.085018	0.0696903	0.0641507	0.0633561
BivProm2	88	51	0.189237	0.152264	0.152521	0.165468	0.071748	0.056114	0.0297122	0.0192139	0.0225915	0.0352773	0.0158197	0.0441555	0.0498396	0.0738536	0.0170715	0.0242202	0.0345704	0.0412986	0.104594	0.12198	0.0921556	0.0140465	0.0395082	0.00892069	0.00866982	0.00358856	0.0154327	0.07351	0.122112	0.0618326	0.0355725	0.0939411	0.033791	0.0355468	0.0559749	0.0441921	0.0272195	0.0104316	0.030957	0.045786	0.0572714	0.0292523	0.0453518	0.0583234	0.0476216	0.0336019	0.0440907
BivProm3	89	52	0.157953	0.157663	0.187193	0.166953	0.0814225	0.0466566	0.0254444	0.0148542	0.0257323	0.0289566	0.0224891	0.0222453	0.0207586	0.0440394	0.0190224	0.0286414	0.0348506	0.038385	0.0553788	0.0760207	0.118261	0.0155403	0.0152432	0.00595603	0.00455716	0.00964448	0.0206846	0.0520797	0.0598713	0.0374259	0.0246489	0.107549	0.0281803	0.0208003	0.0395608	0.0189555	0.0223445	0.00992378	0.0131235	0.0229378	0.0258677	0.02358	0.0314918	0.0362933	0.0363674	0.0271982	0.0227796
BivProm4	90	97	0.0332122	0.0510376	0.0764508	0.0358074	0.0213896	0.0237425	0.0176946	0.0108464	0.0150417	0.0173482	0.0208478	0.0473389	0.0510482	0.0594234	0.0669381	0.0521877	0.0478194	0.0515743	0.0896273	0.0617654	0.0462298	0.0231364	0.0138915	0.0126272	0.0188208	0.0295253	0.0666142	0.162518	0.217103	0.14586	0.0705941	0.0678768	0.152383	0.14689	0.205597	0.172113	0.0841106	0.0758837	0.0734194	0.273993	0.327289	0.329451	0.348987	0.421534	0.334857	0.360779	0.245281
PromF1	91	43	0.198225	0.241329	0.256799	0.241967	0.134962	0.0857944	0.0337781	0.0204345	0.0543373	0.0301259	0.0188379	0.023592	0.0195676	0.0326611	0.0146203	0.0251679	0.0334493	0.0435236	0.03199	0.0678026	0.104606	0.0184706	0.012386	0.00185675	0.00208303	0.0119611	0.0244498	0.0540553	0.0626901	0.0628025	0.0782595	0.12942	0.0267765	0.028639	0.0596934	0.0510656	0.0678667	0.0585785	0.0416597	0.0385421	0.0501631	0.0255446	0.0187315	0.0232384	0.0307637	0.021543	0.0475124
PromF2	92	44	0.153568	0.206795	0.229157	0.189899	0.117203	0.107449	0.0519591	0.022335	0.0821172	0.0624323	0.059491	0.0900549	0.0927685	0.113909	0.104875	0.109714	0.147862	0.181449	0.0952649	0.160573	0.138287	0.0802577	0.0369558	0.020316	0.0159067	0.069911	0.139351	0.215425	0.237512	0.255858	0.249259	0.263783	0.209113	0.320949	0.352576	0.375483	0.450089	0.357956	0.361969	0.345956	0.389425	0.349183	0.296937	0.350684	0.292077	0.354345	0.39299
PromF3	93	45	0.279774	0.250659	0.242062	0.162775	0.14779	0.203055	0.111684	0.0212597	0.0423756	0.0478143	0.0354046	0.0604348	0.0642812	0.123122	0.213883	0.213797	0.216344	0.253111	0.101718	0.122352	0.137604	0.0631793	0.0220447	0.0220388	0.0140473	0.041215	0.223517	0.199119	0.235194	0.196702	0.182839	0.255923	0.373923	0.515304	0.60241	0.661355	0.705879	0.522983	0.65493	0.546772	0.579394	0.511373	0.487716	0.565031	0.490379	0.533753	0.563155
PromF4	94	46	0.415725	0.257766	0.264656	0.142233	0.187975	0.292382	0.11957	0.0121955	0.00541173	0.0181845	0.00994062	0.0184542	0.0367994	0.0717993	0.144379	0.174538	0.129333	0.154992	0.0312361	0.0517293	0.0899885	0.0172215	0.0125301	0.00640203	0.00491837	0.016861	0.119487	0.0818322	0.104139	0.120481	0.0926985	0.130179	0.384588	0.444228	0.610449	0.726659	0.812674	0.550662	0.739273	0.634682	0.67936	0.574607	0.539764	0.620376	0.536336	0.591364	0.527802
PromF5	95	49	0.306224	0.209318	0.215402	0.22127	0.131794	0.0988262	0.0499933	0.0127231	0.0241457	0.033901	0.0117343	0.0259248	0.0453702	0.0564161	0.0546171	0.0682795	0.0776058	0.0840106	0.0440339	0.0807349	0.0590766	0.0133504	0.017605	0.00386082	0.00296841	0.0123393	0.0436696	0.0864262	0.131102	0.0999398	0.0830651	0.117105	0.169912	0.151569	0.23701	0.20874	0.1975	0.139549	0.145518	0.310872	0.355314	0.290377	0.239686	0.343058	0.244189	0.286882	0.221166
PromF6	96	98	0.0381668	0.0633957	0.0605298	0.0128445	0.0270241	0.0337079	0.0361427	0.0143138	0.0365442	0.0849122	0.115251	0.177125	0.155687	0.29855	0.505448	0.444391	0.30637	0.274875	0.180408	0.212072	0.232198	0.184229	0.0814222	0.0992496	0.0907145	0.164154	0.369053	0.467196	0.507612	0.349953	0.364253	0.454676	0.722672	0.832638	0.880041	0.890655	0.902864	0.803866	0.898199	0.872476	0.889974	0.846303	0.83017	0.872865	0.814704	0.859246	0.882835
PromF7	97	99	0.0067562	0.0336663	0.0314688	0.00492264	0.00983365	0.00830718	0.0125698	0.00289305	0.0265764	0.0309273	0.074945	0.103313	0.0937408	0.214379	0.334191	0.305737	0.180666	0.15399	0.0901383	0.135883	0.131235	0.0882985	0.0520753	0.0628224	0.0966236	0.150188	0.250099	0.38516	0.422338	0.259303	0.302933	0.328358	0.606018	0.755973	0.800838	0.81662	0.837711	0.728936	0.823789	0.838632	0.852513	0.773343	0.761038	0.814253	0.750741	0.794793	0.821581
TSS1	98	47	0.0958657	0.0764114	0.0990524	0.0320725	0.0313142	0.0229036	0.00422986	0.00101137	0.0020182	0.00300074	0.00086138	0.000504569	0.00456169	0.0118195	0.013228	0.0173355	0.00504886	0.0147928	0.00201826	0.0100559	0.00634852	0.0015315	0.00361264	0.00201827	0.00100783	0.0028946	0.00423783	0.00969214	0.0128823	0.017795	0.0297097	0.0211577	0.0623734	0.0894378	0.18407	0.304154	0.418531	0.188936	0.294887	0.200493	0.276991	0.161464	0.145819	0.18633	0.153351	0.16956	0.107481
TSS2	99	48	0.0270624	0.0412425	0.0490487	0.0164923	0.0212394	0.0106541	0.00166174	0.00345994	0.00165814	0.00215562	0.00139932	0.00076454	0.00151294	0.00224214	0.00166115	0.00409274	0.00426929	0.0077384	0.00166176	0.00827267	0.00580814	0.00110784	0.00332352	0.00166175	0.000553918	0.000843548	0.00109664	0.00499631	0.00499927	0.0131737	0.0212104	0.0117059	0.016962	0.0116623	0.02934	0.0678335	0.0989508	0.0354473	0.0645762	0.0335501	0.059047	0.0269658	0.0141855	0.024253	0.015148	0.0231472	0.013505
[truncated: 985 more columns]

## Sheet: emission_top100_marks
This tab corresponds to figure 2B. Each row corresponds to a full-stack state. The columns correspond to the top 100 experiments with the highest emission value for each state, in order of decreasing ranks, colored by their associated chromatin marks.
	state_order_by_group (mostly ignored by end users)	mnemonic		r_1	r_2	r_3	r_4	r_5	r_6	r_7	r_8	r_9	r_10	r_11	r_12	r_13	r_14	r_15	r_16	r_17	r_18	r_19	r_20	r_21	r_22	r_23	r_24	r_25	r_26	r_27	r_28	r_29	r_30	r_31	r_32	r_33	r_34	r_35	r_36	r_37	r_38	r_39	r_40	r_41	r_42	r_43	r_44	r_45	r_46
0	0	GapArtf1		H3K9me3	H4K91ac	H3K9me3	H3K79me1	H2BK5ac	H3K9me3	H3K9me3	H4K8ac	H3K9ac	H3K9me3	H3K9ac	H3K9me3	H3K9me3	H3K9me3	H3K9me3	H3K9me3	H3K23me2	H3K9me3	H3K9me3	H3K23ac	H3K9me3	H3K9me3	H3K9me3	H4K8ac	H3K9me3	H3K9me3	H3K9me3	H3K9me3	H2AK9ac	H3K9me3	H3K9me3	H3K4ac	H3K9me3	H3K9me3	H3K9me3	H3K9me3	H3K9me3	H3K9me3	H3K27me3	H3K9me3	H2BK12ac	H3K9me3	H3K9me3	H3K36me3	H2BK5ac	H3K4ac
1	1	GapArtf2		H3K9me3	H3K9me3	H3K9me3	H3K9me3	H3K9me3	H3K9me3	H3K9me3	H3K9me3	H3K9me3	H3K9me3	H3K9me3	H3K9me3	H3K9me3	H3K9me3	H3K9me3	H3K9me3	H3K9me3	H3K9me3	H3K9me3	H3K9me3	H3K9me3	H3K9me3	H3K9me3	H3K9me3	H3K9me3	H3K9me3	H3K9me3	H3K9me3	H3K9me3	H3K9me3	H3K9me3	H3K9me3	H3K9me3	H3K9me3	H3K9me3	DNase	H3K9me3	H3K9me3	H3K9me3	H3K9me3	DNase	DNase	H3K9me3	DNase	DNase	H3K9me3
2	2	GapArtf3		H3K9me3	H3K9me3	H3K9me3	H3K9me3	H3K9me3	H3K9me3	H3K9me3	H3K9me3	H3K9me3	H3K9me3	H3K9me3	DNase	H3K9me3	H3K9me3	H3K9me3	H3K9me3	H3K9me3	DNase	DNase	H3K9me3	H3K9me3	DNase	H3K9me3	H3K9me3	H3K9me3	H3K9me3	H3K9me3	H3K9me3	H3K9me3	DNase	H3K9me3	DNase	H3K9me3	H3K9me3	H3K9me3	DNase	DNase	H3K9me3	H3K9me3	H3K9me3	H3K9me3	H3K9me3	H3K9me3	H3K9me3	H3K9me3	DNase
3	3	Quies1		H3K9me3	H3K9me3	H3K9me3	H3K9me3	H2BK5ac	H3K9me3	H3K9me3	H3K9me3	H3K9me3	H3K9me3	H3K9me3	H3K9me3	H3K9me3	H3K9me3	H3K9me3	H3K9me3	H3K9me3	H3K9ac	H3K9me3	H3K9me3	H3K9me3	H3K9me3	H3K9me3	H3K27me3	H3K9me3	H3K9me3	DNase	H3K9me3	H3K9me3	H3K9me3	H3K9me3	H3K9me3	H3K9me3	DNase	H3K4me1	H3K9me3	H3K9me3	H3K9me3	H4K91ac	H3K9me3	H3K9me3	H3K9me3	H3K27me3	H2A.Z	H3K27me3	H3K9me3
4	4	Quies2		H3K9me3	H3K9me3	H3K9me3	H3K9me3	H3K9me3	H3K9me3	H3K9me3	H3K9me3	H3K9me3	H3K9me3	H3K9me3	H3K9me3	H3K9me3	H3K9me3	H3K9me3	H3K9me3	H3K9me3	H3K9me3	H3K9me3	H3K9me3	H3K9me3	H3K9me3	H4K91ac	H3K9me3	H3K9me3	H3K9me3	H3K9me3	H2A.Z	H4K8ac	H3K9me3	H3K9me3	H2BK5ac	H3K9me3	H3K79me1	H3K9me3	H3K9ac	H3K9me3	H3K9me3	H3K27me3	H3K9me3	H3K9ac	H3K9me3	H3K4me2	H3K9me3	H2A.Z	H3K23me2
5	5	Quies3		H2BK5ac	H4K91ac	H3K9ac	H3K4me1	H3K27me3	H3K79me1	H4K8ac	H3K9ac	H2A.Z	H3K4me1	H3K4me1	H3K27me3	H3K27me3	H3K4me1	H3K27me3	H3K4me1	H3K4me1	H3K4me1	H3K23ac	H3K27me3	H3K4me1	H2AK9ac	H3K27me3	H3K4me1	H3K27me3	H3K27me3	H3K27me3	H3K4me1	H2BK12ac	H2A.Z	H3K27ac	H2A.Z	H3K79me2	H2A.Z	H4K8ac	H3K36me3	H3K23me2	H3K4me1	DNase	H3K4me1	H3K79me2	H3K79me1	H4K20me1	H3K27me3	H3K27me3	H3K27me3
6	6	Quies4		H3K9me3	H3K9me3	H3K9me3	H3K9me3	H3K9me3	H3K9me3	H3K9me3	H3K9me3	H3K9me3	H3K9me3	H3K9me3	H3K9me3	H3K9me3	H3K9me3	H3K9me3	H3K9me3	H3K9me3	H3K9me3	H3K9me3	H3K9me3	H3K9me3	H3K9me3	H3K9me3	H3K9me3	H3K9me3	H3K9me3	H3K9me3	H3K9me3	H3K9me3	H3K9me3	H2BK5ac	H3K9me3	H3K9me3	H3K9me3	H3K9me3	H3K9me3	H3K9me3	H3K9me3	H3K9me3	H3K9me3	H3K9me3	H3K9me3	H3K9me3	H3K9me3	H3K9me3	H3K9me3
7	7	Quies5		H3K9me3	H3K9me3	H3K27me3	H3K27me3	H3K27me3	H3K9me3	H3K27me3	H3K27me3	H3K27me3	H3K27me3	H3K27me3	H3K27me3	H3K9me3	H3K27me3	H3K27me3	H3K27me3	H3K27me3	H3K27me3	H3K27me3	H3K9me3	H3K27me3	H3K9me3	H3K27me3	H3K27me3	H3K27me3	H3K9me3	H3K27me3	H3K27me3	H2BK5ac	H3K27me3	H3K27me3	H3K27me3	H3K27me3	H3K27me3	H4K91ac	H3K9ac	H3K27me3	H3K27me3	H3K27me3	H3K27me3	H3K27me3	H3K9me3	H3K9me3	H3K27me3	H3K27me3	H3K27me3
8	8	HET1		H3K9me3	H3K9me3	H3K9me3	H3K9me3	H3K9me3	H3K9me3	H3K9me3	H3K9me3	H3K9me3	H3K9me3	H3K9me3	H3K9me3	H3K9me3	H3K9me3	H3K9me3	H3K9me3	H3K9me3	H3K9me3	H3K9me3	H3K9me3	H3K9me3	H4K91ac	H3K18ac	H4K8ac	H3K9me3	H3K9me3	H3K9me3	H3K9me3	H3K9me3	H3K9me3	H3K9me3	H3K9me3	H3K14ac	H2A.Z	H3K9me3	H4K91ac	H3K23ac	H3K9me3	H3K9me3	H3K9ac	H3K9me3	H3K9me3	H3K9me3	H2AK9ac	H3K9me3	H3K79me1
9	9	HET2		H3K9me3	H3K27me3	H3K9me3	H3K9me3	H3K9me3	H3K9me3	H3K18ac	H3K27me3	H3K9me3	H3K9me3	H3K9me3	H3K9me3	H3K27me3	H3K27me3	H3K27me3	H3K27me3	H3K9me3	H3K27me3	H3K9me3	H3K9me3	H3K27me3	H3K9me3	H3K9me3	H4K91ac	H3K23ac	H3K27me3	H3K27me3	H4K8ac	H3K14ac	H2AK5ac	H3K9ac	H3K27me3	H3K14ac	H3K9me3	H3K27me3	H3K27me3	H2AK9ac	H3K9me3	H3K27me3	H2BK15ac	H3K9me3	H3K9me3	H3K27me3	H3K9me3	H3K9me3	H3K9me3
10	10	HET3		H3K9me3	H3K9me3	H3K9me3	H3K9me3	H3K9me3	H3K9me3	H3K9me3	H3K9me3	H3K9me3	H3K9me3	H3K9me3	H3K9me3	H3K9me3	H3K9me3	H3K9me3	H3K9me3	H3K9me3	H3K9me3	H3K9me3	H3K9me3	H3K9me3	H3K9me3	H3K9me3	H3K9me3	H3K9me3	H3K9me3	H3K9me3	H3K9me3	H3K9me3	H3K9me3	H3K9me3	H3K9me3	H3K9me3	H3K9me3	H3K9me3	H3K9me3	H3K9me3	H3K9me3	H3K9me3	H3K9me3	H3K9me3	H3K9me3	H3K9me3	H3K9me3	H3K9me3	H3K9me3
11	11	HET4		H3K9me3	H3K9me3	H3K9me3	H3K9me3	H3K9me3	H3K9me3	H3K9me3	H3K9me3	H3K9me3	H3K9me3	H3K9me3	H3K9me3	H3K9me3	H3K9me3	H3K9me3	H3K9me3	H3K9me3	H3K9me3	H3K9me3	H3K9me3	H3K9me3	H3K9me3	H3K9me3	H3K9me3	H3K9me3	H3K9me3	H3K9me3	H3K9me3	H3K9me3	H3K9me3	H3K9me3	H3K9me3	H3K9me3	H3K9me3	H3K9me3	H3K9me3	H3K9me3	H3K9me3	H3K9me3	H3K9me3	H3K9me3	H3K9me3	H3K9me3	H3K9me3	H3K9me3	H3K9me3
12	12	HET5		H3K9me3	H3K9me3	H3K9me3	H3K9me3	H3K9me3	H3K9me3	H3K9me3	H3K9me3	H3K9me3	H3K9me3	H3K9me3	H3K9me3	H3K9me3	H3K9me3	H3K9me3	H3K9me3	H3K9me3	H3K9me3	H3K9me3	H3K9me3	H3K9me3	H3K9me3	H3K9me3	H3K9me3	H3K9me3	H3K9me3	H3K9me3	H3K9me3	H3K9me3	H3K9me3	H3K9me3	H3K9me3	H3K9me3	H3K9me3	H3K9me3	H3K9me3	H3K9me3	H3K9me3	H3K9me3	H3K9me3	H3K9me3	H3K9me3	H3K9me3	H3K9me3	H3K9me3	H3K9me3
13	13	HET6		H3K9me3	H3K9me3	H3K9me3	H3K9me3	H3K9me3	H3K9me3	H3K9me3	H3K9me3	H3K9me3	H3K9me3	H3K9me3	H3K9me3	H3K9me3	H3K9me3	H3K9me3	H3K9me3	H3K9me3	H3K9me3	H3K9me3	H3K9me3	H3K9me3	H3K9me3	H3K9me3	H3K9me3	H3K9me3	H3K9me3	H3K9me3	H3K9me3	H3K9me3	H3K9me3	H3K9me3	H3K9me3	H3K9me3	H3K9me3	H3K9me3	H3K9me3	H3K9me3	H3K9me3	H3K9me3	H3K9me3	H3K9me3	H3K9me3	H3K9me3	H3K9me3	H3K9me3	H3K9me3
14	14	HET7		H3K9me3	H3K9me3	H3K9me3	H3K9me3	H3K9me3	H3K9me3	H3K9me3	H3K9me3	H3K9me3	H3K9me3	H3K9me3	H3K9me3	H3K9me3	H3K9me3	H3K9me3	H3K9me3	H3K9me3	H3K9me3	H3K9me3	H3K9me3	H3K9me3	H3K9me3	H3K9me3	H3K9me3	H3K9me3	H3K9me3	H3K9me3	H3K9me3	H3K9me3	H3K9me3	H3K9me3	H3K9me3	H3K9me3	H3K9me3	H3K9me3	H3K9me3	H3K9me3	H3K9me3	H3K9me3	H3K9me3	H3K9me3	H3K9me3	H3K9me3	H3K27me3	H3K9me3	H3K9me3
15	15	HET8		H3K9me3	H3K9me3	H3K9me3	H3K9me3	H3K9me3	H3K9me3	H3K9me3	H3K9me3	H3K9me3	H3K9me3	H3K9me3	H3K9me3	H3K9me3	H3K9me3	H3K9me3	H3K9me3	H3K9me3	H3K9me3	H3K9me3	H3K9me3	H3K9me3	H3K9me3	H3K27me3	H3K9me3	H3K9me3	H3K9me3	H3K9me3	H3K9me3	H3K9me3	H3K9me3	H3K9me3	H3K9me3	H3K9me3	H3K9me3	H3K9me3	H3K9me3	H3K9me3	H3K9me3	H3K9me3	H3K27me3	H3K27me3	H3K9me3	H3K9me3	H3K9me3	H3K9me3	H3K9me3
16	16	HET9		H3K9me3	H3K9me3	H3K9me3	H3K9me3	H3K9me3	H3K9me3	H3K9me3	H3K9me3	H3K9me3	H3K9me3	H3K9me3	H3K9me3	H3K9me3	H3K9me3	H3K9me3	H3K9me3	H3K9me3	H3K9me3	H3K9me3	H3K9me3	H3K9me3	H3K9me3	H3K9me3	H3K9me3	H3K9me3	H3K9me3	H3K9me3	H3K9me3	H3K9me3	H3K9me3	H3K9me3	H3K9me3	H3K9me3	H3K9me3	H3K9me3	H3K9me3	H3K9me3	H3K9me3	H3K9me3	H3K27me3	H3K9me3	H3K9me3	H3K9me3	H3K9me3	H3K9me3	H3K9me3
17	17	ReprPC1		H3K27me3	H3K27me3	H3K27me3	H3K27me3	H3K27me3	H3K27me3	H3K27me3	H3K27me3	H3K27me3	H3K27me3	H3K27me3	H3K27me3	H3K27me3	H3K27me3	H3K27me3	H3K27me3	H3K27me3	H3K27me3	H3K27me3	H3K27me3	H3K27me3	H3K27me3	H3K27me3	H3K27me3	H3K27me3	H3K27me3	H3K27me3	H3K27me3	H3K27me3	H3K27me3	H3K27me3	H3K27me3	H3K27me3	H3K27me3	H3K27me3	H3K27me3	H3K27me3	H3K27me3	H3K27me3	H3K27me3	H3K27me3	H3K27me3	H3K27me3	H3K27me3	H3K27me3	H3K27me3
18	18	ReprPC2		H3K27me3	H3K27me3	H3K27me3	H3K27me3	H3K27me3	H3K27me3	H3K27me3	H3K27me3	H3K27me3	H3K27me3	H3K27me3	H3K27me3	H3K27me3	H3K27me3	H3K27me3	H3K27me3	H3K27me3	H3K27me3	H3K27me3	H3K27me3	H3K27me3	H3K27me3	H3K27me3	H3K27me3	H3K27me3	H3K27me3	H3K27me3	H3K27me3	H3K27me3	H3K27me3	H3K27me3	H3K27me3	H3K27me3	H3K27me3	H3K27me3	H3K27me3	H3K27me3	H3K27me3	H3K27me3	H3K27me3	H3K27me3	H3K27me3	H3K27me3	H3K27me3	H3K27me3	H3K27me3
19	19	ReprPC3		H3K27me3	H3K27me3	H3K27me3	H3K27me3	H3K27me3	H3K27me3	H3K27me3	H3K27me3	H3K27me3	H3K27me3	H3K27me3	H3K27me3	H3K27me3	H3K27me3	H3K27me3	H3K27me3	H3K27me3	H3K27me3	H3K27me3	H3K27me3	H3K27me3	H3K27me3	H3K27me3	H3K27me3	H3K27me3	H3K27me3	H3K27me3	H3K27me3	H3K27me3	H3K27me3	H3K27me3	H3K27me3	H3K27me3	H3K27me3	H3K27me3	H3K27me3	H3K27me3	H3K27me3	H3K27me3	H3K27me3	H3K27me3	H3K27me3	H3K27me3	H3K27me3	H3K27me3	H3K27me3
20	20	ReprPC4		H3K27me3	H3K27me3	H3K27me3	H3K27me3	H3K27me3	H3K27me3	H3K27me3	H3K27me3	H3K27me3	H3K27me3	H3K27me3	H3K27me3	H3K27me3	H3K27me3	H3K27me3	H3K27me3	H3K27me3	H3K27me3	H3K27me3	H3K27me3	H3K27me3	H3K27me3	H3K27me3	H3K27me3	H3K27me3	H3K27me3	H3K27me3	H3K27me3	H3K27me3	H3K27me3	H3K27me3	H3K27me3	H3K27me3	H3K27me3	H3K27me3	H3K27me3	H3K27me3	H3K27me3	H3K27me3	H3K27me3	H3K27me3	H3K27me3	H3K27me3	H3K27me3	H4K91ac	H3K27me3
21	21	ReprPC5		H3K27me3	H3K27me3	H3K27me3	H3K27me3	H3K27me3	H3K27me3	H3K27me3	H3K27me3	H3K27me3	H3K27me3	H3K27me3	H3K27me3	H3K27me3	H3K27me3	H3K27me3	H3K27me3	H3K27me3	H3K27me3	H3K27me3	H3K27me3	H3K27me3	H3K27me3	H3K27me3	H3K27me3	H3K27me3	H3K27me3	H3K27me3	H3K27me3	H3K27me3	H3K27me3	H3K27me3	H3K27me3	H3K27me3	H3K27me3	H3K27me3	H3K27me3	H3K27me3	H3K27me3	H3K18ac	H3K23ac	H3K27me3	H3K27me3	H3K27me3	H3K27me3	H3K27me3	H3K27me3
22	22	ReprPC6		H3K27me3	H3K27me3	H3K27me3	H3K27me3	H3K27me3	H3K27me3	H3K27me3	H3K27me3	H3K27me3	H3K27me3	H3K27me3	H3K27me3	H3K27me3	H3K27me3	H3K27me3	H3K27me3	H3K27me3	H4K91ac	H3K27me3	H3K27me3	H3K27me3	H3K27me3	H3K27me3	H4K8ac	H3K27me3	H3K27me3	H3K27me3	H3K27me3	H3K9ac	H3K18ac	H3K23ac	H3K27me3	H3K23ac	H3K27me3	H3K27me3	H2AK9ac	H2AK5ac	H3K27me3	H3K27me3	H3K27me3	H3K27me3	H3K27me3	H3K27me3	H3K79me1	H3K27me3	H3K27me3
23	23	ReprPC7		H3K27me3	H3K27me3	H3K27me3	H3K18ac	H3K27me3	H3K27me3	H3K4me1	H3K27me3	H3K23ac	H3K4me1	H2AK5ac	H3K27me3	H3K27me3	H3K27me3	H3K4me1	H2BK15ac	H4K91ac	H4K91ac	H3K27me3	H3K14ac	H3K27me3	H2AK5ac	H3K14ac	H3K9ac	H3K27me3	H2BK12ac	H3K14ac	H4K8ac	H3K27me3	H3K27me3	H3K27me3	H2BK12ac	H3K14ac	H3K27me3	H4K8ac	H3K27me3	H3K23ac	H3K4me1	H3K27me3	H2BK12ac	H3K27me3	H3K4me1	H3K4me1	H2BK5ac	H3K18ac	H3K4me1
24	24	ReprPC8		H3K27me3	H3K27me3	H3K27me3	H3K9me3	H3K27me3	H3K27me3	H3K27me3	H3K27me3	H3K9me3	H3K27me3	H3K27me3	H3K9me3	H3K27me3	H3K27me3	H3K27me3	H3K27me3	H3K27me3	H3K27me3	H3K9me3	H3K27me3	H3K27me3	H3K27me3	H3K27me3	H3K27me3	H3K9me3	H3K27me3	H3K9me3	H3K27me3	H3K27me3	H3K27me3	H3K27me3	H3K27me3	H3K27me3	H3K27me3	H2AK9ac	H4K91ac	H3K27me3	H3K27me3	H2A.Z	H3K27me3	H3K23me2	H3K9me3	H3K27me3	H3K27me3	H3K27me3	H3K27me3
25	25	ReprPC9		H3K27me3	H3K27me3	H3K27me3	H3K27me3	H3K27me3	H3K27me3	H3K27me3	H3K27me3	H3K27me3	H3K27me3	H3K27me3	H3K27me3	H3K27me3	H3K27me3	H3K27me3	H3K27me3	H3K27me3	H3K27me3	H3K27me3	H3K27me3	H3K27me3	H3K27me3	H3K27me3	H3K27me3	H3K27me3	H3K27me3	H3K27me3	H3K27me3	H3K27me3	H3K27me3	H3K27me3	H3K27me3	H3K27me3	H3K27me3	H3K27me3	H3K27me3	H3K27me3	H3K27me3	H3K27me3	H3K27me3	H3K27me3	H3K27me3	H3K27me3	H3K27me3	H3K27me3	H3K27me3
26	26	Acet1		H3K9me3	H4K91ac	H3K23ac	H3K9me3	H3K14ac	H3K14ac	H3K18ac	H4K91ac	H4K8ac	H3K18ac	H4K8ac	H3K9ac	H4K5ac	H3K9me3	H4K8ac	H3K9me3	H3K9me3	H3K18ac	H2BK12ac	H2BK12ac	H3K14ac	H3K9me3	H3K9me3	H2AK5ac	H2AK5ac	H4K91ac	H3K14ac	H3K9me3	H2BK12ac	H3K79me1	H3K23ac	H3K9me3	H3K4me1	H2BK5ac	H3K23me2	H3K56ac	H2BK15ac	H3K9me3	H2BK12ac	H3K18ac	H2AK5ac	H3K9me3	H3K4ac	H3K9me3	H3K9me3	H3K79me2
27	27	Acet2		H2BK12ac	H4K91ac	H4K8ac	H4K91ac	H3K14ac	H3K18ac	H3K23ac	H4K8ac	H3K4ac	H2BK12ac	H3K18ac	H2AK5ac	H3K23ac	H3K9me3	H4K91ac	H3K9ac	H2BK12ac	H2A.Z	H2AK5ac	H3K9me3	H2AK9ac	H2BK15ac	H3K14ac	H4K8ac	H4K5ac	H3K14ac	H3K18ac	H2AK5ac	H2BK20ac	H3K79me1	H3K27me3	H3K23me2	H3K18ac	H2A.Z	H2BK15ac	H3K14ac	H2AK5ac	H3K27me3	H2AK5ac	H2BK5ac	H2A.Z	H2A.Z	H2BK12ac	H3K27me3	H2BK5ac	H3K9ac
28	28	Acet3		H4K91ac	H2BK12ac	H2BK12ac	H4K8ac	H3K4ac	H3K79me1	H4K8ac	H3K23ac	H3K9ac	H2AK9ac	H2AK5ac	H2AK5ac	H2BK5ac	H3K27me3	H3K9ac	H2A.Z	H3K18ac	H3K23me2	H2BK120ac	H3K79me1	H3K18ac	H3K9me3	H4K91ac	H2BK12ac	H3K27me3	H2A.Z	H2BK15ac	H2AK5ac	H4K91ac	H3K4me2	H3K9me3	H3K14ac	H2A.Z	H3K14ac	H2A.Z	H2A.Z	H3K4me1	H3K27me3	H2BK5ac	H3K27ac	H2BK20ac	H2AK5ac	H3K27me3	H2A.Z	H2BK5ac	H2BK15ac
29	29	Acet4		H2BK12ac	H3K4ac	H2AK5ac	H2BK120ac	H3K18ac	H4K5ac	H2BK15ac	H2BK20ac	H4K91ac	H2BK12ac	H3K18ac	H4K8ac	H3K4me1	H3K14ac	H4K8ac	H2BK12ac	H3K4ac	H4K91ac	H2AK5ac	H3K14ac	H2AK5ac	H2BK5ac	H3K18ac	H3K4me1	H3K27ac	H2BK120ac	H4K91ac	H3K23ac	H3K79me1	H3K14ac	H3K4me1	H3K4me1	H3K9me1	H4K8ac	H3K4me1	H3K4me1	H2BK5ac	H3K4me1	H2AK9ac	H3K4me1	H3K4me1	H3K18ac	H3K23ac	H2A.Z	H3K4me1	H3K4ac
30	30	Acet5		H2BK12ac	H2BK120ac	H3K18ac	H2BK20ac	H2BK15ac	H3K4ac	H4K5ac	H4K8ac	H4K91ac	H2AK5ac	H3K14ac	H2BK5ac	H3K4me1	H2BK12ac	H3K27ac	H3K23ac	H3K18ac	H2AK5ac	H3K4ac	H3K4me1	H2A.Z	H3K4me1	H3K4me1	H4K8ac	H3K79me1	H3K9me1	H3K4me2	H2BK12ac	H4K91ac	H2A.Z	H3K4me1	H3K4me1	H3K4me1	H2BK5ac	H2AK9ac	H4K91ac	H2A.Z	H3K4me1	H3K4me1	H3K4me1	H3K56ac	H3K4me1	H3K4me1	H3K4me1	H3K79me2	H3K4me1
31	31	Acet6		H2BK12ac	H2BK120ac	H3K18ac	H2BK20ac	H3K4ac	H4K8ac	H2BK15ac	H4K5ac	H4K91ac	H3K14ac	H3K4me1	H3K4me1	H3K4me1	H3K4me1	H2BK5ac	H2AK5ac	H3K4me1	H3K4me1	H3K4me1	H3K27ac	H3K4me1	H3K27ac	H3K27ac	H3K23ac	H3K4me1	H3K4me1	H3K4me1	H3K4me1	H3K4me1	H3K4me2	H3K4me1	H3K27ac	H3K4me1	H3K27ac	H3K4me1	H3K27ac	H3K4me1	H3K56ac	H3K27ac	H3K27ac	H3K18ac	H2A.Z	H3K4me2	H2BK12ac	H3K4me1	H3K27ac
32	32	Acet7		H3K4me1	H3K4ac	H2BK12ac	H2BK120ac	H3K18ac	H4K5ac	H4K8ac	H2BK20ac	H2AK5ac	H3K4me1	H4K91ac	H2BK15ac	H3K4me1	H3K4me1	H3K4me1	H3K4me1	H3K18ac	H3K14ac	H3K4me1	H3K27ac	H3K4me1	H2BK12ac	H2BK5ac	H3K4me1	H3K4me1	H3K4me1	H3K4me1	H3K27ac	H3K4me1	H4K8ac	H3K4ac	H3K23ac	H3K27ac	H3K4me1	H3K4me1	H3K4me1	H4K91ac	H2BK12ac	H3K27ac	H3K4me2	H3K4me2	H3K4me1	H3K4me1	H3K4me1	H3K4me1	H3K4me1
33	33	Acet8		H2BK12ac	H2BK120ac	H3K14ac	H4K91ac	H2AK5ac	H3K79me1	H2BK5ac	H3K18ac	H4K8ac	H3K4ac	H3K4me1	H3K27ac	H3K79me2	H3K4me1	H2BK12ac	H3K27ac	H4K12ac	H2A.Z	H3K27me3	H3K18ac	H4K91ac	H4K8ac	H3K18ac	H3K4ac	H3K27me3	H3K18ac	H2AK5ac	H4K91ac	H3K4me1	H3K27me3	H2AK5ac	H3K4me1	H3K27me3	DNase	H3K27me3	H2BK15ac	H3K23ac	H4K8ac	H3K14ac	DNase	H3K27me3	H3K9ac	H3K4me1	H3K4me1	H3K4me1	H2AK9ac
34	34	EnhWk1		H3K4me1	H3K4me1	H3K4me1	H3K4me1	H3K4me1	H3K4me1	H3K4me1	DNase	H3K27ac	DNase	DNase	H3K27ac	H3K4me1	DNase	DNase	DNase	H3K4me1	H3K18ac	DNase	DNase	DNase	H3K4me1	H3K27ac	H2A.Z	H3K27ac	H3K4me2	DNase	H2A.Z	H3K9ac	H3K4me1	H3K4me2	H3K9ac	DNase	H3K4me1	H3K27ac	H3K4me1	H2A.Z	H3K9me3	H3K4me1	H3K4me2	H3K27ac	H2BK12ac	H2BK120ac	H3K4me1	H3K27ac	DNase
35	35	EnhWk2		H3K4me1	H3K4me1	H3K4me1	H3K4me1	H3K4me1	H3K4me1	H3K4me1	H3K4me1	H3K4me1	H3K4me1	H3K4me1	H3K4me1	H3K4me1	H3K4me1	H3K27ac	H3K27ac	H3K4me1	H3K4me1	H3K4me1	H3K27ac	H2AK5ac	H3K4me1	H3K27ac	H3K4me1	H2BK12ac	H3K27ac	H3K18ac	H3K4me1	H3K4me1	H3K18ac	H3K27ac	H2BK12ac	H4K91ac	H3K14ac	H3K27ac	H3K4me1	H3K27ac	H3K27ac	H4K8ac	H3K27me3	H3K4me1	H3K4me1	H3K4me1	H3K27ac	H3K4me1	H3K27ac
36	36	EnhWk3		H3K4me1	H3K4me1	H3K4me1	H3K4me1	H3K27ac	H3K4me1	H3K4me1	DNase	H3K4me1	DNase	H3K4me1	DNase	H3K4me1	H3K4me1	H3K27ac	H3K27ac	H3K4me1	H3K4me1	DNase	H3K4me1	H3K4me1	H3K27ac	H3K4me1	H3K4me1	H3K27ac	H3K4me1	H3K4me1	H3K27ac	H3K27ac	H3K4me1	H3K4me1	H3K27ac	H3K4me1	H3K27me3	H3K27ac	H3K27me3	DNase	H3K4me1	H3K9ac	H3K4me1	H3K27ac	H3K4me1	H3K4me1	DNase	DNase	DNase
37	37	EnhWk4		DNase	DNase	H3K4me1	H3K4me1	H3K4me1	H3K4me1	DNase	H3K4me1	H3K4me1	H3K4me1	H3K4me1	DNase	H3K4me1	DNase	H3K4me1	H3K4me1	DNase	H3K9me3	DNase	H3K4me1	H3K27ac	H2A.Z	H3K4me1	H3K4me1	H3K4me1	H3K4me1	H3K4me1	H3K4me1	H3K4me1	H3K4me1	H3K4me1	H3K27ac	H3K4me1	H3K27ac	H3K4me1	DNase	H3K27ac	H3K27ac	H3K4me1	H3K9me3	H3K27ac	H3K27me3	H3K4me1	H3K27me3	H3K27ac	H3K4me1
38	38	EnhWk5		H3K4me1	H3K4me1	H3K4me1	H3K4me1	H3K4me1	H3K4me1	H3K4me1	H3K27ac	H3K4me1	H3K4me1	H3K4me1	H3K4me1	H3K4me1	H3K4me1	H3K4me1	H3K4me1	H3K4me1	H3K27ac	H3K4me2	H3K4me1	H3K4me1	H3K4me1	H3K79me2	H2A.Z	H3K9ac	DNase	H3K4me1	DNase	H3K4me1	H3K4me1	H3K4me1	H3K4me3	H3K27ac	H3K4me1	H3K27ac	H3K27ac	H3K4me1	H3K27me3	DNase	H3K27ac	H3K4me1	H2A.Z	H3K4me1	H3K27ac	H3K27me3	H3K4me1
39	39	EnhWk6		H3K4me1	H3K4me1	H3K4me1	H3K4me1	H3K4me1	H3K4me1	H3K4me1	H3K4me1	H3K4me1	H3K4me1	H3K4me1	H3K4me1	H3K27ac	H3K27ac	H3K4me1	H3K4me1	H3K4me1	H3K4me1	H3K4me1	H3K27ac	H3K4me1	H3K4me1	H3K4me1	H3K27ac	H3K27ac	H3K4me1	H3K4me1	H3K4me1	H3K27ac	H3K4me1	H3K4me1	DNase	H3K4me1	H3K27ac	H3K4me1	H3K27ac	H3K27ac	H3K27ac	H3K79me2	H3K27ac	H3K4me2	H3K79me2	H3K79me2	H3K27ac	H3K27ac	H3K27ac
40	40	EnhWk7		H3K4me1	H3K4me1	H3K27ac	H3K4me2	H3K4me1	H3K4me3	H2A.Z	DNase	H3K27ac	H3K79me2	DNase	H3K9ac	H3K4me1	H3K4me1	H3K4me1	H3K4me1	H3K9me3	H3K4me1	H3K4me1	H3K27ac	DNase	H3K4me1	H3K4me1	H3K4me1	H3K27me3	H3K4me1	H3K4me1	H3K4me1	H3K27me3	H3K79me2	H2A.Z	H3K79me2	H3K4me1	H3K4me1	H3K79me1	H3K27me3	H4K91ac	H3K4me1	H3K4me1	H3K4me1	H3K27ac	H3K4me1	H3K4me1	H4K20me1	H3K27me3	H3K4me3
41	41	EnhWk8		H3K4me1	H3K4me1	H3K4me1	H3K4me1	H3K4me1	H3K4me1	H3K4me1	H3K4me1	H3K27ac	H3K4me1	H3K4me1	H3K4me1	H4K5ac	H3K27ac	H3K27ac	H3K4me1	H3K4me1	H3K4me2	H3K4me1	H3K4me1	DNase	H3K4me1	H3K27ac	DNase	H3K4me1	H2A.Z	H3K27ac	DNase	H3K9me3	DNase	H2A.Z	DNase	H3K27ac	H2BK20ac	H3K4me3	H2BK5ac	H2BK120ac	H3K9me3	H3K18ac	H2BK5ac	H3K9ac	H2BK12ac	H3K27ac	H3K18ac	H4K91ac	H3K4me1
42	42	EnhA1		H3K4me1	H3K4me1	H3K4me1	H3K4me1	H3K4me1	H3K4ac	H4K5ac	H3K4me1	H3K27ac	H3K4me1	H3K4me1	H3K4me1	H3K4me1	H3K18ac	H3K18ac	H3K4me1	H3K4me1	H4K8ac	H3K4me1	H3K27ac	H3K27ac	H3K4me1	H3K27ac	H3K4me2	H3K4me1	H3K4me1	H3K4me1	H3K4me2	H3K4me1	H2BK12ac	H3K4me1	H3K4me1	H3K27ac	H2BK120ac	H2BK5ac	H3K27ac	H3K4me2	H2BK12ac	H2AK5ac	H3K27ac	H4K8ac	H3K4me1	H3K27ac	H4K91ac	H3K4me1	H3K4me2
43	43	EnhA2		H3K4me1	H3K4me1	H3K4me1	H3K4me1	DNase	H3K4me1	H3K4me1	DNase	H3K4me1	H3K4me1	H3K4me1	H3K4me1	H3K4me1	DNase	H3K27ac	H3K4me2	DNase	H3K4me1	H3K4me1	H3K4me1	H3K4me1	H3K4me1	H3K4me2	DNase	DNase	H3K4me1	H3K4me1	H3K4me1	H3K4me1	DNase	H3K27ac	H3K4me1	H3K18ac	H3K4me2	H3K4me1	DNase	H3K4me1	DNase	DNase	H3K4me1	H3K4me2	H3K4me2	H3K27ac	H3K4me1	H2A.Z	H3K4me2
44	44	EnhA3		H3K4me1	H3K4me1	H3K4me1	H3K4me2	H3K4me2	H3K4me2	H3K4me1	H3K4me2	H3K4me2	H3K27ac	H3K4me2	H3K27ac	H3K4me1	H3K4me1	H3K27ac	H3K4me1	H3K4me1	H3K4me1	H3K4me2	H3K4me1	DNase	DNase	H3K4me1	DNase	H3K4me1	DNase	DNase	DNase	H3K27ac	H3K18ac	H3K27ac	H3K4me2	DNase	H3K4me2	H3K4me2	H3K4me1	H3K27ac	H3K27ac	DNase	H3K4me1	H3K4me2	H3K4me1	H3K4me1	DNase	H4K8ac	H3K4me1
45	45	EnhA4		H3K4me1	H3K4me1	H3K4me2	H3K4me1	H3K4me1	H3K4me1	H3K4me1	H3K4me2	H3K27ac	H3K27ac	H3K4me1	H3K4me2	H3K4me1	H3K4me1	H3K27ac	H3K4me2	DNase	DNase	DNase	H3K4me2	DNase	DNase	H3K4me1	DNase	H3K18ac	H3K4me1	H2BK120ac	H3K27ac	H2BK12ac	DNase	H3K4me2	H3K27ac	H3K4me2	H3K4me2	H3K4me1	H3K4me1	DNase	DNase	H4K8ac	H3K27ac	H3K4me1	H3K4me1	DNase	H3K4me1	H2BK20ac	H3K27ac
46	46	EnhA5		H3K4me1	H3K4me1	H3K4me1	H3K4me1	H3K4me1	H3K4me1	DNase	H3K4me1	DNase	DNase	DNase	DNase	DNase	H3K27ac	H3K4me1	H3K4me1	H3K4me2	DNase	H3K4me2	DNase	H3K4me1	H3K27ac	DNase	H3K4me2	H3K4me1	H3K4me2	H3K4me1	H3K27ac	DNase	H3K4me2	H3K4me1	H3K27ac	H3K4me1	H3K4me1	DNase	H3K4me1	H3K4me1	H3K4me1	H3K27ac	H3K4me1	H3K4me1	H3K4me2	DNase	H3K4me2	H3K27ac	DNase
47	47	EnhA6		H3K27ac	H3K27ac	H3K27ac	H3K27ac	H3K4me1	H3K27ac	H3K4me1	H3K4me1	H3K27ac	H3K4me1	H3K4me1	H3K4me1	H3K27ac	H3K4me1	H3K9ac	H3K4me1	H3K4me1	H3K9ac	H3K4me1	H3K9ac	H3K9ac	H3K9ac	H3K4me1	H3K4me1	H3K4me1	H3K4me1	H3K9ac	DNase	H3K4me1	H3K4me1	DNase	H3K4me1	H3K4me3	H3K4me3	H3K4me1	DNase	H3K27me3	H3K4me3	H3K27me3	H3K4me3	H3K4me1	H3K4me3	H3K4me1	H3K4me1	H3K4me1	H2A.Z
48	48	EnhA7		H3K4me1	H3K4me1	H3K4me1	H3K4me1	H3K4me1	H3K4me1	H3K4me1	H3K4me1	H3K4me1	H3K4me1	H3K27me3	H3K27me3	H3K4me1	H3K4me1	H3K4me1	H3K4me1	H3K4me1	H3K4me1	H3K4me1	H3K4me1	H3K4me1	H3K4me1	H3K27me3	H3K4me1	H3K4me1	H3K27me3	H3K4me1	H3K27me3	H3K4me1	H3K4me1	H3K4me1	H2AK5ac	H3K27ac	H3K18ac	H3K4me2	H3K27me3	H3K4me1	H3K27me3	H3K27me3	H2BK12ac	H3K4me2	H3K4me1	H3K27me3	H3K4me1	H3K27me3	H3K27me3
49	49	EnhA8		H3K4me1	H3K27ac	H3K4me1	H3K27ac	H3K4me1	H3K4me1	H3K4me1	H3K4me1	H3K4me1	H3K4me1	H3K4me1	H3K4me1	H3K4me1	H3K4me1	H3K4me1	H3K27ac	H3K4me1	H3K4me1	H3K4me1	H3K4me1	H3K27ac	H3K27ac	H3K4me1	H3K4me1	DNase	H3K27ac	H3K4me1	H3K4me1	H3K27ac	H3K4me1	H3K27ac	H3K4me1	H3K4me3	H3K4me1	H3K4me2	H3K27ac	H3K4me1	H3K27ac	H3K27ac	H3K27ac	H3K27ac	H3K27ac	H3K27ac	H3K4me1	H3K27ac	DNase
50	50	EnhA9		H3K4me1	H3K4me1	H3K4me1	H3K4me1	H3K4me1	H3K4me1	H3K4me1	H3K4me1	H3K27ac	H3K4me1	H3K4me1	H3K4me1	H3K4me1	H3K4me1	H3K27ac	H3K4me1	H3K4me1	H3K4me1	H3K27ac	H3K4me1	H3K27ac	H3K4me1	H3K4me1	H3K4me1	H3K27ac	H3K4me1	H3K4me1	H3K4me1	H3K27ac	H3K4me1	H3K4me1	H3K27ac	H3K27ac	H3K27ac	H3K27ac	H3K27ac	H3K27ac	H3K4me1	H3K27ac	H3K4me1	H3K4me1	H3K27ac	DNase	H3K4me2	H3K27ac	H3K4me1
51	51	EnhA10		H3K4me1	H3K4me1	H3K4me1	H3K4me1	H3K4me1	H3K4me1	H3K4me1	H3K4me1	H3K4me1	H3K4me1	H3K4me1	H3K4me1	H3K27ac	H3K4me1	H3K4me1	H3K4me1	H3K4me2	H3K4me1	H3K4me2	H3K4me1	H3K4me1	H3K4me1	H3K4me1	H3K4me1	H3K4me1	H3K4me1	H3K4me1	H3K4me1	H3K4me1	H3K4me3	H2A.Z	H3K4me1	H3K4me1	H3K4me1	H3K4me1	H3K4me1	H3K27ac	H3K4me1	H3K4me1	H3K4me1	H3K4me1	H3K4me1	H3K4me3	DNase	H3K4me3	H2A.Z
52	52	EnhA11		H3K4me1	H3K4me1	H3K4me1	H3K27ac	H3K4me2	H3K4me1	H3K4me1	H3K4me3	H3K4me1	H3K27ac	DNase	H3K4me1	DNase	H3K4me1	H3K4me1	H3K4me1	H3K79me2	H2A.Z	H3K4me3	H3K4me1	H3K27ac	H3K4me1	DNase	H3K4me1	H3K4me1	H2A.Z	H3K4me1	H3K4me1	H3K27ac	H3K4me1	H3K9ac	H3K27me3	DNase	H3K4me1	H3K4me3	H3K4me1	H4K20me1	H3K4me1	H3K4me2	H3K4me1	H3K4me1	H3K27ac	H3K4me1	DNase	H3K27ac	H3K27me3
53	53	EnhA12		H3K4me1	H3K4me1	H3K4me1	H3K4me1	H3K4me1	H3K4me2	DNase	H3K27ac	H3K4me2	H2A.Z	H2A.Z	DNase	H3K4me1	DNase	H3K27ac	H3K27ac	H3K4me1	H2BK12ac	H3K4me1	H3K9ac	H3K4me1	DNase	H3K4me1	H3K27ac	H3K4me1	H2AK5ac	H3K14ac	DNase	H3K4me1	H3K18ac	H2BK120ac	H3K4me1	H3K4me1	H3K79me1	H4K91ac	H3K4me1	H3K4me1	H2BK12ac	H2BK5ac	H3K4me1	H4K8ac	H3K4me3	H3K27ac	H3K4me1	H3K4me2	H3K4me1
54	54	EnhA13		H3K4me1	H3K4me1	H3K4me1	H3K4me1	H3K4me1	DNase	H3K4me2	H3K27ac	H2A.Z	H3K27ac	H3K4me2	DNase	H3K27ac	H2A.Z	DNase	DNase	H3K4me1	H3K4me1	H3K4me1	H3K27ac	H3K9ac	DNase	H3K4me1	H3K4me1	DNase	H3K27ac	H3K4me1	H3K9ac	H3K4me1	H3K4me1	H3K4me1	H3K4me1	H3K4me1	H3K4me1	H3K79me2	H3K4me1	H3K79me2	H3K4me1	H3K4me3	DNase	H3K4me1	H3K9me3	DNase	H3K4me1	H2BK12ac	H3K4me1
55	55	EnhA14		H3K4me1	H3K4me1	H3K27ac	H3K27ac	H3K4me1	H3K4me1	H3K4me1	H3K27ac	H3K4me1	DNase	H3K27ac	DNase	DNase	H3K27ac	H3K27ac	H3K27ac	H3K4me2	H3K4me1	H3K4me1	H3K27ac	H3K9ac	H3K4me1	H3K27ac	DNase	H3K4me1	H3K4me1	H3K4me1	H3K4me1	H3K27ac	DNase	H3K27me3	H3K4me3	H3K4me3	H3K9ac	H3K4me1	H3K4me1	H3K27me3	H3K4me2	H3K9ac	H3K27ac	H3K4me3	H3K4me1	H3K4me1	H3K4me3	DNase	H2BK12ac
56	56	EnhA15		H3K4me1	H3K4me1	H3K4me1	H3K27ac	H3K27ac	H3K4me1	DNase	DNase	H3K4me2	DNase	H3K4me1	H3K27ac	H3K4me1	H3K4me1	H3K27ac	H3K27ac	H3K27ac	H3K4me1	H3K27ac	H3K9ac	H3K9ac	DNase	H3K27me3	H3K4me1	H3K27ac	H3K4me1	DNase	H3K4me3	H3K4me1	H3K27me3	H3K4me3	H3K27ac	H3K4me1	H3K27me3	H3K4me1	H3K27ac	DNase	H3K4me1	H2A.Z	H3K79me2	H3K27me3	H3K4me1	H4K91ac	H3K4me1	H3K4me1	H3K27me3
57	57	EnhA16		H2A.Z	H3K4me1	DNase	H3K4me1	H3K27ac	H3K4me2	H3K9ac	H3K27ac	H3K4me3	H3K4me2	H3K9ac	H3K4me1	H3K79me2	H3K4me1	H3K79me2	H3K4me2	H2A.Z	H3K4me3	DNase	H3K27ac	H3K4me1	H3K4me2	DNase	H3K4me1	DNase	H3K79me2	H3K27ac	DNase	H2A.Z	DNase	DNase	H3K27ac	DNase	H2A.Z	H3K27ac	DNase	H3K4me1	DNase	H3K4me1	H2A.Z	H3K4me1	H2A.Z	DNase	H2A.Z	DNase	H2A.Z
58	58	EnhA17		H3K4me1	H3K4me1	H3K4me1	H3K4me1	H3K4me1	H3K4me1	H3K4me1	H3K4me1	H3K4me1	H3K4me1	H3K4me1	H3K4me1	H3K4me1	H3K4me1	H3K27ac	H3K4me1	H3K4me2	H3K27ac	H3K4me1	H2A.Z	DNase	H3K4me1	H3K4me1	H3K4me1	DNase	H3K27ac	H3K27ac	H3K4me1	H3K4me1	H3K4me1	H3K4me1	DNase	H3K4me1	H3K4me1	H3K27ac	DNase	H3K4me1	DNase	H3K4me1	H4K5ac	H3K27ac	DNase	DNase	H3K4me1	DNase	DNase
59	59	EnhA18		H3K4me1	H3K4me1	H3K4me1	H3K4me1	H3K4me1	H3K4me2	H3K4me1	H3K4me1	H3K4me1	H3K27ac	H3K4me1	H3K27ac	H4K5ac	H2BK5ac	H3K27ac	H3K4me1	H3K18ac	H4K91ac	H2BK12ac	DNase	H2BK20ac	H2BK120ac	H3K4me1	H3K27ac	H3K27ac	H3K4me2	H3K9ac	H3K27ac	H3K27ac	H3K4me3	DNase	DNase	H3K9ac	DNase	H3K18ac	H3K27ac	H3K18ac	DNase	H3K4me1	H3K4me1	H2A.Z	H3K4me1	H2AK5ac	H3K4me3	H3K4me3	H3K4ac
60	60	EnhA19		H3K4me1	H3K4me1	H3K4me1	H3K4me1	H3K4me1	H3K4me1	H3K4me1	H3K4me1	H3K4me2	H3K4me1	H3K27ac	H3K27ac	H2BK5ac	H2BK12ac	H4K5ac	H3K18ac	H3K4me1	H4K91ac	H3K27ac	H3K4me1	H3K4me1	H3K4me1	DNase	H3K4me1	H3K4me1	H3K18ac	H3K18ac	H3K27ac	H3K4me1	DNase	H3K27ac	H3K4me1	H3K4me1	H3K14ac	H2BK12ac	H3K9ac	DNase	H3K9ac	H2BK20ac	DNase	H3K4me1	H3K14ac	H3K4me2	DNase	H3K18ac	H3K4me1
61	61	EnhA20		H3K4me1	H3K4me2	H3K27ac	DNase	H2A.Z	H3K9ac	H3K4me1	H3K4me1	H3K4me1	H3K4me1	H3K4me1	H3K27ac	H3K4me1	H3K4me1	H3K4me1	H3K4me1	H3K4me1	H3K4me3	H3K4me1	H3K4me1	H3K4me1	H3K4me1	H3K27ac	H3K27ac	H3K4me1	H3K4me1	H3K4me1	H3K4me1	H3K4me1	H2A.Z	H3K4me1	H3K79me2	H3K27ac	H3K4me1	DNase	H2A.Z	H3K4me1	H3K4me2	H3K27ac	H3K4me1	H3K4me1	H3K4me1	H3K4me1	H3K4me1	H3K4me1	DNase
62	62	TxEnh1		H3K79me2	H3K79me2	H3K79me2	H3K79me2	H3K79me2	H3K79me2	H3K79me2	H3K79me2	H3K79me2	H3K4me1	H3K79me2	H3K4me1	H3K79me1	H3K4me1	H3K4me1	H3K4me1	H3K4me1	H3K4me1	H3K79me2	H3K79me2	H3K27ac	H4K20me1	H3K4me1	H3K27ac	H3K4me1	H3K4me1	H4K20me1	H4K20me1	H3K4me1	H3K4me1	H3K27ac	H3K4me1	H3K4me1	H3K4me1	H3K4me1	H3K4me1	H3K4me1	H3K79me2	H3K4me1	H3K4me1	H3K4me1	H3K4me1	H3K4me1	H3K4me2	H3K4me2	H3K79me2
63	63	TxEnh2		H3K79me2	H3K79me2	H3K79me2	H3K79me2	H3K79me2	H3K79me2	H3K79me2	H3K79me2	H3K79me2	H3K79me2	H3K79me2	H3K79me2	H3K79me2	H3K79me2	H3K79me2	H3K79me2	H3K4me1	H3K4me1	H3K4me1	H3K79me2	H3K79me2	H4K20me1	H3K79me1	H4K20me1	H3K4me1	H3K4me1	H4K20me1	H4K20me1	H3K4me1	H4K20me1	H3K4me1	H3K4me1	H3K4me1	H3K4me1	H3K4me1	H3K4me1	H3K4me1	H3K4me1	H3K4me2	H3K4me1	H3K4me1	H3K4me1	H3K4me1	H3K4me3	H3K4me1	H3K4me1
64	64	TxEnh3		H3K79me2	H3K79me2	H3K79me2	H3K79me2	H3K79me2	H3K79me2	H3K79me2	H3K79me2	H3K79me2	H3K79me2	H3K79me2	H3K79me1	H3K79me2	H3K79me2	H3K79me2	H4K20me1	H4K20me1	H3K79me2	H4K20me1	H3K79me2	H3K79me2	H4K20me1	H4K20me1	H3K4ac	H3K79me2	H3K36me3	H3K79me1	H3K36me3	H3K36me3	H3K36me3	H3K79me1	H3K36me3	H3K36me3	H3K36me3	H3K79me1	H3K18ac	H3K36me3	H3K36me3	H3K36me3	H3K79me2	H3K79me1	H3K36me3	H3K79me2	H3K36me3	H3K79me2	H3K36me3
65	65	TxEnh4		H3K36me3	H3K36me3	H3K36me3	H3K36me3	H3K36me3	H3K36me3	H3K36me3	H3K36me3	H3K36me3	H3K36me3	H3K36me3	H3K36me3	H3K36me3	H3K36me3	H3K36me3	H3K36me3	H3K36me3	H3K36me3	H3K36me3	H3K36me3	H3K36me3	H3K36me3	H3K36me3	H3K36me3	H3K36me3	H3K36me3	H3K36me3	H3K36me3	H3K36me3	H3K36me3	H3K36me3	H3K36me3	H3K36me3	H3K36me3	H3K36me3	H3K36me3	H3K36me3	H3K36me3	H3K36me3	H3K36me3	H3K36me3	H3K36me3	H3K36me3	H3K36me3	H3K36me3	H3K36me3
66	66	TxEnh5		H3K36me3	H3K36me3	H3K36me3	H3K36me3	H3K36me3	H3K36me3	H3K36me3	H3K36me3	H3K36me3	H3K36me3	H3K36me3	H3K36me3	H3K36me3	H3K36me3	H3K36me3	H3K36me3	H3K36me3	H3K36me3	H3K36me3	H3K36me3	H3K36me3	H3K36me3	H3K36me3	H3K36me3	H3K36me3	H3K36me3	H3K36me3	H3K36me3	H3K79me1	H3K36me3	H3K36me3	H3K36me3	H3K36me3	H3K36me3	H3K36me3	H3K36me3	H3K36me3	H3K36me3	H3K36me3	H3K36me3	H3K36me3	H3K36me3	H3K36me3	H3K36me3	H3K18ac	H3K36me3
67	67	TxEnh6		H3K4me1	H3K4me1	H3K4me1	H3K4me1	H3K4me1	H3K4me1	H3K4me1	H3K4me1	H3K27ac	H3K4me1	H3K4me1	H3K36me3	H3K4me1	H3K4me1	H3K36me3	H3K36me3	H3K4me1	H3K36me3	H3K36me3	H3K36me3	H3K27ac	H3K36me3	H3K36me3	H3K36me3	H3K36me3	H3K36me3	H3K36me3	H3K36me3	H3K36me3	H3K36me3	H3K4me1	H3K36me3	H3K36me3	H3K4me1	H3K36me3	H3K4me1	H3K27ac	H3K4me1	H3K36me3	H3K36me3	H3K36me3	H3K36me3	H3K36me3	H3K36me3	H3K36me3	H3K36me3
68	68	TxEnh7		H3K79me2	H3K79me2	H3K79me2	H3K79me1	H3K79me2	H3K79me2	H3K4me1	H3K79me2	H3K79me2	H3K79me2	H3K4me1	H3K4me1	H3K4me1	H3K79me2	H3K4me1	H3K79me2	H3K4me1	H3K79me2	H4K20me1	H4K20me1	H3K18ac	H3K4me1	H3K4me1	H3K4me1	H3K4ac	H3K4me1	H4K20me1	H3K4me1	H3K4me1	H3K4me1	H3K4me1	H3K4me1	H3K18ac	H3K79me2	H3K4me1	H3K4me1	H3K79me1	H3K4me1	H3K4me1	H3K4me1	H4K8ac	H2BK12ac	H3K4me1	H3K79me2	H3K4me1	H3K4me1
69	69	TxEnh8		H3K4me1	H3K4me1	H3K4me1	H3K4me1	H3K4me1	H3K4me1	H3K36me3	H3K27ac	H3K4me1	H3K36me3	H3K36me3	H3K36me3	H3K36me3	H3K36me3	H3K4me1	H3K4me1	H3K36me3	H3K36me3	H3K4me1	H3K36me3	H3K4me1	H3K4me1	H3K36me3	H3K4ac	H3K18ac	H3K36me3	H3K36me3	H3K36me3	H3K36me3	H3K36me3	H3K27ac	H2BK12ac	H4K8ac	H3K36me3	H3K36me3	H3K36me3	H3K36me3	H3K36me3	H4K5ac	H3K27ac	H3K36me3	H3K36me3	H3K79me1	H3K36me3	H3K4me1	H3K36me3
70	70	TxWk1		H3K36me3	H3K36me3	H3K36me3	H3K36me3	H3K36me3	H3K36me3	H3K36me3	H3K36me3	H3K36me3	H3K36me3	H3K36me3	H3K36me3	H3K36me3	H3K36me3	H3K36me3	H3K36me3	H3K36me3	H3K36me3	H3K36me3	H3K36me3	H3K36me3	H3K36me3	H3K36me3	H3K36me3	H3K36me3	H3K36me3	H3K36me3	H3K36me3	H3K36me3	H3K36me3	H3K36me3	H3K36me3	H3K36me3	H3K36me3	H3K36me3	H3K36me3	H3K36me3	H3K36me3	H3K36me3	H3K36me3	H3K36me3	H3K36me3	H3K36me3	H3K36me3	H4K20me1	H3K36me3
71	71	TxWk2		H3K36me3	H3K36me3	H3K36me3	H3K36me3	H3K36me3	H3K36me3	H3K36me3	H3K36me3	H3K36me3	H3K36me3	H3K23ac	H3K79me1	H3K36me3	H3K36me3	H3K27me3	H3K36me3	H3K36me3	H4K91ac	H3K27me3	H3K36me3	H3K9ac	H3K36me3	H3K36me3	H3K36me3	H3K36me3	H3K36me3	H3K36me3	H3K36me3	H3K36me3	H4K8ac	H3K36me3	H3K36me3	H3K36me3	H3K79me1	H3K18ac	H3K36me3	H3K27me3	H3K36me3	H4K91ac	H3K23ac	H4K8ac	H2AK9ac	H3K36me3	H3K36me3	H3K36me3	H3K36me3
72	72	Tx1		H3K79me2	H3K79me2	H3K79me2	H3K79me2	H3K79me2	H3K79me2	H3K79me2	H3K79me2	H3K79me2	H3K79me2	H3K79me2	H3K79me2	H3K79me2	H3K79me2	H3K79me2	H3K79me2	H3K79me2	H4K20me1	H3K79me2	H4K20me1	H3K79me1	H4K20me1	H4K20me1	H4K20me1	H3K4me1	H3K79me1	H3K4me1	H4K20me1	H3K4me1	H3K79me2	H3K4ac	H3K4me1	H3K4me1	H3K79me1	H3K4me1	H3K79me2	H3K36me3	H3K4me1	H4K20me1	H3K4me1	H4K20me1	H3K4me1	H3K4me1	H3K36me3	H3K79me1	H3K4me1
73	73	Tx2		H3K79me2	H3K79me2	H3K79me2	H3K79me2	H3K79me2	H3K79me2	H3K79me2	H3K79me2	H3K79me2	H3K79me2	H3K79me2	H3K79me1	H3K79me2	H3K79me2	H3K79me2	H4K20me1	H3K79me1	H3K79me2	H3K79me2	H3K79me2	H4K20me1	H4K20me1	H3K79me2	H4K20me1	H3K79me1	H3K36me3	H3K36me3	H3K4me1	H3K4me1	H3K4me1	H3K36me3	H3K36me3	H3K36me3	H3K36me3	H3K4me1	H3K4me1	H3K36me3	H4K20me1	H3K79me1	H3K79me1	H3K4me1	H3K4ac	H3K36me3	H3K4me1	H3K36me3	H3K36me3
74	74	Tx3		H3K79me2	H3K79me1	H3K79me2	H3K79me2	H3K79me1	H3K79me2	H3K79me2	H3K79me2	H3K79me2	H3K79me2	H3K79me2	H4K20me1	H3K79me2	H4K20me1	H3K79me2	H3K79me2	H3K18ac	H4K20me1	H3K79me1	H3K4ac	H3K79me2	H3K79me2	H3K4me1	H3K79me1	H3K9me1	H2BK12ac	H3K79me1	H4K8ac	H3K36me3	H3K4me1	H3K79me1	H3K79me1	H3K79me2	H3K18ac	H4K20me1	H3K36me3	H4K20me1	H3K4me1	H3K79me2	H3K4me1	H3K79me2	H3K36me3	H3K4me1	H3K36me3	H3K4ac	H3K4me1
75	75	Tx4		H3K79me2	H3K79me2	H3K79me2	H3K79me2	H3K79me2	H3K79me2	H3K36me3	H3K79me2	H3K79me2	H3K36me3	H3K79me2	H3K36me3	H3K79me2	H3K36me3	H3K79me2	H3K36me3	H3K79me1	H3K36me3	H3K36me3	H3K36me3	H3K36me3	H3K36me3	H3K79me2	H3K36me3	H3K36me3	H3K36me3	H3K36me3	H3K36me3	H3K36me3	H3K36me3	H3K36me3	H3K36me3	H3K36me3	H3K79me2	H3K36me3	H3K79me2	H3K36me3	H3K36me3	H3K36me3	H4K20me1	H3K79me2	H3K36me3	H3K36me3	H3K79me2	H3K36me3	H3K36me3
76	76	Tx5		H3K36me3	H3K36me3	H3K36me3	H3K36me3	H3K36me3	H3K36me3	H3K36me3	H3K36me3	H3K36me3	H3K36me3	H3K36me3	H3K36me3	H3K36me3	H3K36me3	H3K36me3	H3K36me3	H3K36me3	H3K36me3	H3K36me3	H3K36me3	H3K36me3	H3K36me3	H3K36me3	H3K36me3	H3K36me3	H3K36me3	H3K36me3	H3K36me3	H3K36me3	H3K36me3	H3K36me3	H3K36me3	H3K36me3	H3K36me3	H3K36me3	H3K36me3	H3K36me3	H3K36me3	H3K36me3	H3K36me3	H3K36me3	H3K36me3	H3K36me3	H3K36me3	H3K36me3	H3K36me3
77	77	Tx6		H3K36me3	H3K36me3	H3K36me3	H3K36me3	H3K36me3	H3K36me3	H3K36me3	H3K36me3	H3K36me3	H3K36me3	H3K36me3	H3K36me3	H3K36me3	H3K36me3	H3K36me3	H3K36me3	H3K36me3	H3K36me3	H3K36me3	H3K36me3	H3K36me3	H3K36me3	H3K36me3	H3K36me3	H3K36me3	H3K36me3	H3K36me3	H3K36me3	H3K36me3	H3K36me3	H3K36me3	H3K36me3	H3K36me3	H3K36me3	H3K36me3	H3K36me3	H3K36me3	H3K36me3	H3K36me3	H3K36me3	H3K36me3	H3K36me3	H3K36me3	H3K36me3	H3K36me3	H3K36me3
78	78	Tx7		H3K36me3	H3K36me3	H3K36me3	H3K36me3	H3K36me3	H3K36me3	H3K36me3	H3K36me3	H3K36me3	H3K36me3	H3K36me3	H3K36me3	H3K36me3	H3K36me3	H3K36me3	H3K36me3	H3K36me3	H3K36me3	H3K36me3	H3K36me3	H3K36me3	H3K36me3	H3K36me3	H3K36me3	H3K36me3	H3K36me3	H3K36me3	H3K36me3	H3K36me3	H3K36me3	H3K36me3	H3K36me3	H3K36me3	H3K36me3	H3K36me3	H3K36me3	H3K36me3	H3K36me3	H3K36me3	H3K36me3	H3K36me3	H3K36me3	H3K36me3	H3K36me3	H3K36me3	H3K36me3
79	79	Tx8		H3K36me3	H3K36me3	H3K36me3	H3K36me3	H3K36me3	H3K36me3	H3K36me3	H3K36me3	H3K36me3	H3K36me3	H3K36me3	H3K36me3	H3K36me3	H3K36me3	H3K36me3	H3K36me3	H3K36me3	H3K36me3	H3K36me3	H3K36me3	H3K36me3	H3K36me3	H3K36me3	H3K36me3	H3K36me3	H3K36me3	H3K36me3	H3K36me3	H3K36me3	H3K36me3	H3K36me3	H3K36me3	H3K36me3	H3K36me3	H3K36me3	H3K36me3	H3K36me3	H3K36me3	H3K36me3	H3K36me3	H3K36me3	H3K36me3	H3K36me3	H3K4me1	H3K36me3	H3K36me3
80	80	TxEx1		H3K36me3	H3K36me3	H3K36me3	H3K36me3	H3K36me3	H3K36me3	H3K36me3	H3K36me3	H3K36me3	H3K36me3	H3K79me2	H3K36me3	H3K36me3	H3K36me3	H3K36me3	H3K36me3	H3K36me3	H3K36me3	H3K36me3	H3K36me3	H3K36me3	H3K36me3	H3K79me2	H3K36me3	H3K36me3	H3K79me2	H3K36me3	H3K36me3	H3K36me3	H3K79me2	H3K36me3	H3K36me3	H3K36me3	H3K79me2	H3K36me3	H3K36me3	H3K36me3	H3K79me2	H3K36me3	H3K36me3	H3K36me3	H3K36me3	H3K36me3	H3K36me3	H3K36me3	H3K36me3
81	81	TxEx2		H3K36me3	H3K36me3	H3K36me3	H3K36me3	H3K36me3	H3K36me3	H3K36me3	H3K36me3	H3K36me3	H3K36me3	H3K36me3	H3K36me3	H3K36me3	H3K36me3	H3K36me3	H3K36me3	H3K36me3	H3K36me3	H3K36me3	H3K36me3	H3K36me3	H3K36me3	H3K36me3	H3K36me3	H3K36me3	H3K36me3	H3K36me3	H3K36me3	H3K36me3	H3K36me3	H3K36me3	H3K36me3	H3K36me3	H3K36me3	H3K36me3	H3K36me3	H3K36me3	H3K36me3	H3K36me3	H3K36me3	H3K36me3	H3K36me3	H3K36me3	H3K36me3	H3K36me3	H3K36me3
82	82	TxEx3		H3K36me3	H3K36me3	H3K36me3	H3K36me3	H3K36me3	H3K36me3	H3K36me3	H3K36me3	H3K36me3	H3K36me3	H3K36me3	H3K36me3	H3K36me3	H3K36me3	H3K36me3	H3K36me3	H3K36me3	H3K36me3	H3K36me3	H3K36me3	H3K36me3	H3K36me3	H3K36me3	H3K36me3	H3K36me3	H3K36me3	H3K36me3	H3K36me3	H3K36me3	H3K36me3	H3K36me3	H3K36me3	H3K36me3	H3K36me3	H3K36me3	H3K36me3	H3K36me3	H3K36me3	H3K36me3	H3K36me3	H3K36me3	H3K36me3	H3K36me3	H3K36me3	H3K36me3	H3K36me3
83	83	TxEx4		H3K79me2	H3K79me2	H3K4me1	H3K79me2	H3K79me2	H3K79me2	H3K79me2	H3K79me2	H3K79me2	H3K4me1	H3K79me2	H3K36me3	H3K4me1	H3K79me2	H3K36me3	H3K36me3	H3K4me1	H3K36me3	H3K4me1	H3K36me3	H3K4me1	H3K4me1	H3K79me2	H3K79me2	H3K4me1	H3K36me3	H3K36me3	H4K20me1	H4K20me1	H3K36me3	H3K4me1	H3K4me1	H3K79me2	H3K36me3	H3K36me3	H3K4me1	H3K4me1	H3K36me3	H3K4me1	H3K4me1	H3K79me2	H3K36me3	H3K4me1	H3K36me3	H3K4me1	H3K79me2
84	84	znf1		H3K9me3	H3K36me3	H3K9me3	H3K9me3	H3K9me3	H3K9me3	H3K9me3	H3K9me3	H3K9me3	H3K9me3	H3K9me3	H3K9me3	H3K9me3	H3K9me3	H3K9me3	H3K36me3	H3K9me3	H3K9me3	H3K36me3	H3K36me3	H3K9me3	H3K36me3	H3K79me2	H3K79me2	H3K36me3	H3K36me3	H3K9me3	H3K9me3	H3K9me3	H3K79me2	H3K79me1	H3K9me3	H3K36me3	H3K36me3	H3K36me3	H3K79me2	H3K36me3	H3K79me2	H3K36me3	H3K9me3	H3K9me3	H3K36me3	H3K36me3	H3K9me3	H3K36me3	H3K9me3
85	85	znf2		H3K36me3	H3K9me3	H3K9me3	H3K36me3	H3K9me3	H3K36me3	H3K36me3	H3K36me3	H3K36me3	H3K36me3	H3K36me3	H3K36me3	H3K9me3	H3K9me3	H3K36me3	H3K36me3	H3K9me3	H3K36me3	H3K36me3	H3K36me3	H3K9me3	H3K36me3	H3K36me3	H3K36me3	H3K36me3	H3K36me3	H3K36me3	H3K36me3	H3K36me3	H3K36me3	H3K9me3	H3K36me3	H3K36me3	H3K36me3	H3K9me3	H3K36me3	H3K36me3	H3K9me3	H3K36me3	H3K36me3	H3K36me3	H3K36me3	H3K36me3	H3K9me3	H3K36me3	H3K9me3
86	86	DNase1		DNase	DNase	DNase	DNase	DNase	DNase	DNase	DNase	DNase	DNase	DNase	DNase	DNase	DNase	DNase	DNase	DNase	DNase	DNase	DNase	DNase	DNase	DNase	DNase	DNase	DNase	DNase	DNase	DNase	DNase	DNase	DNase	DNase	DNase	DNase	DNase	DNase	DNase	DNase	DNase	DNase	DNase	DNase	DNase	DNase	DNase
87	87	BivProm1		H3K4me3	H3K4me2	H3K4me2	H3K4me3	H3K4me2	H3K4me1	H3K4me3	H3K4me1	H3K9ac	H3K4me3	H3K4me3	H3K4me3	H3K4me3	H3K4me3	H3K27me3	H3K4me3	H3K4me3	H3K4me3	H3K4me3	H3K27me3	H3K4me3	H3K27me3	H3K27me3	H3K4me3	H3K4me2	H3K4me1	H3K4me3	H3K4me3	H3K27me3	H3K4me3	H3K4me3	H3K4me3	H3K4me2	H3K4me2	H3K4me1	H3K27me3	H3K4me3	H3K4me2	H3K4me3	H3K4me3	H3K4me1	H3K4me3	H3K4me3	H3K4me3	H3K4me3	H3K4me1
88	88	BivProm2		H3K27me3	H3K27me3	H3K27me3	H3K27me3	H3K27me3	H3K27me3	H3K27me3	H3K4me2	H3K27me3	H3K27me3	H3K27me3	H3K27me3	H3K27me3	H3K27me3	H3K27me3	H3K27me3	H3K27me3	H3K27me3	H3K27me3	H3K27me3	H3K27me3	H3K27me3	H3K4me2	H3K4me3	H3K27me3	H3K27me3	H3K4me3	H3K27me3	H3K27me3	H3K27me3	H3K27me3	H3K27me3	H3K27me3	H3K27me3	H3K27me3	H3K27me3	H3K27me3	H3K27me3	H3K27me3	H3K27me3	H3K27me3	H3K27me3	H3K27me3	H3K27me3	H3K27me3	H3K27me3
89	89	BivProm3		H3K27me3	H3K27me3	H3K27me3	H3K27me3	H3K27me3	H3K27me3	H3K27me3	H3K27me3	H3K27me3	H3K27me3	H3K27me3	H3K27me3	H3K27me3	H3K27me3	H3K27me3	H3K27me3	H3K27me3	H3K4me1	H3K27me3	H3K27me3	H3K27me3	H3K27me3	H3K27me3	H3K27me3	H3K27me3	H3K4me1	H3K27me3	H3K4me1	H3K4me1	H3K27me3	H3K27me3	H3K27me3	H3K27me3	H3K27me3	H3K27me3	H3K27me3	H3K27me3	H3K27me3	H3K27me3	H3K27me3	H3K4me1	H3K27me3	H3K4me1	H3K27me3	H3K27me3	H3K27me3
90	90	BivProm4		H3K4me2	H3K4me2	H3K4me2	H3K4me3	H3K4me2	H3K4me2	H3K4me2	H3K4me3	H3K9ac	H3K4me3	H3K4me3	H3K4me1	H3K4me3	H3K27me3	H3K4me3	H3K4me3	H3K4me3	H3K4me3	H3K4me2	H3K4me3	H3K27me3	H3K9ac	H3K27me3	H3K4me2	H3K27me3	H3K4me2	H3K4me2	H3K4me2	H3K27me3	H3K4me1	H3K9ac	H3K4me3	H3K27me3	H3K79me2	H3K4me3	H3K4me3	H3K4me3	H3K4me3	H3K4me1	H3K4me1	H3K4me1	H3K4me3	H3K4me1	H3K9ac	H3K27me3	H3K4me1
91	91	PromF1		H3K4me1	H3K4me1	H3K4me1	H3K4me1	DNase	H3K4me1	H3K4me1	H3K4me1	H3K4me1	H3K4me1	H3K4me1	H3K4me1	H3K4me1	H3K4me1	H3K4me1	H3K4me1	H3K4me1	H3K4me1	H3K4me1	H4K8ac	H3K4me2	H3K27ac	H3K4me1	H3K4me1	H3K4me1	H3K4me1	H3K4me1	H3K4me1	H3K4me1	H3K4me1	H2BK12ac	H3K4me1	DNase	H3K4me1	H3K4me1	H3K4me1	H3K4me1	H3K4me1	H3K18ac	H3K4me1	DNase	H3K4me1	H3K27ac	H3K4me1	H2BK12ac	H2AK5ac
92	92	PromF2		H3K4me1	H3K4me1	H3K4me2	H3K4me2	H3K4me2	H3K4me2	H3K4me1	H3K4me1	H3K4me2	H3K4me1	H3K4me1	H3K4me1	H3K4me1	H3K4me1	H3K4me2	H3K4me1	H3K27ac	H3K4me1	H3K4me1	H3K4me1	H3K4me2	H3K4me3	H3K4me1	H3K4me2	H3K4me1	H3K27ac	H3K4me3	H3K4me3	H3K4me1	H3K4me3	H3K4me1	H3K4me3	H3K27ac	H3K4me2	H3K4me1	H3K4me1	H3K4me3	H3K4me2	H3K4me1	H3K4me1	H4K5ac	H3K4me1	H3K4me1	H3K4me1	H3K4me1	H3K4me1
93	93	PromF3		H3K4me2	H3K4me3	H3K4me2	H3K4me2	H3K4me2	H3K4me3	H3K4me3	H3K4me3	H3K4me2	H3K4me3	H3K4me3	H3K4me3	H3K4me3	H3K4me3	H3K4me3	H3K4me3	H3K4me3	H3K4me3	H3K4me3	H3K4me2	H3K4me2	H3K4me3	H3K4me3	H3K4me2	H3K4me3	H3K4me3	H3K4me2	H3K4me3	H3K4me2	H3K4me3	H3K4me3	H3K4me3	H3K4me3	H3K4me3	H3K4me3	H3K4me3	H3K4me3	H3K4me2	H3K4me3	H3K4me3	H3K4me3	H3K4me3	H3K4me3	H3K4me3	H3K4me3	H3K4me3
94	94	PromF4		H3K4me3	H3K4me3	H3K4me3	H3K4me3	H3K4me3	H3K4me3	H3K4me3	H3K4me3	H3K4me3	H3K4me3	H3K4me3	H3K4me3	H3K4me3	H3K4me3	H3K4me3	H3K4me3	H3K4me3	H3K4me3	H3K4me3	H3K4me3	H3K4me3	H3K4me3	H3K4me3	H3K4me3	H3K4me3	H3K4me3	H3K4me3	H3K4me3	H3K4me3	H3K4me3	H3K4me3	H3K4me3	H3K4me3	H3K4me3	H3K4me3	H3K4me3	H3K9ac	H3K4me3	H3K4me3	H3K4me3	H3K9ac	H3K4me3	H3K4me3	H3K4me3	H3K4me3	H3K4me3
95	95	PromF5		H3K4me2	H3K4me3	H3K4me2	H3K4me3	H3K4me3	H3K4me2	H3K4me3	H3K4me3	H3K4me3	H3K4me3	H3K4me3	H3K4me3	H3K4me3	H3K4me3	H3K4me2	H3K4me3	H3K4me2	H3K4me3	H3K4me3	H3K4me3	H3K4me2	H3K4me2	H3K9ac	H3K4me3	H3K4me3	H3K4me3	H3K4me3	H3K4me3	H3K4me3	H3K4me3	H3K4me3	H3K4me3	H3K4me3	H3K4me3	H3K4me3	H3K4me3	H3K4me3	H3K4me3	H3K4me3	H3K4me2	H3K4me2	H3K4me3	DNase	H3K4me3	H3K4me3	H3K4me3
96	96	PromF6		H3K4me2	H3K4me3	H3K4me2	H3K4me2	H3K4me2	H3K4me2	H3K4me2	H3K4me3	H3K4me3	H3K4me3	H3K4me2	H3K4me3	H3K4me2	H3K4me2	H3K4me3	H3K4me3	H3K4me3	H3K4me3	H3K4me3	H3K4me2	H3K4me3	H3K4me3	H3K4me3	H3K4me3	H3K4me2	H3K4me3	H3K4me3	H3K4me3	H3K4me2	H3K4me2	H3K4me3	H3K4me3	H3K4me3	H3K4me3	H3K4me3	H3K4me2	H3K4me3	H3K4me3	H3K9ac	H3K4me3	H3K4me3	H3K4me3	H3K4me2	H3K4me2	H3K4me3	H3K4me1
97	97	PromF7		H3K4me2	H3K4me2	H3K4me2	H3K4me2	H3K4me2	H3K4me1	H3K4me2	H3K4me2	H3K4me1	H3K4me2	H3K4me2	H3K4me2	H3K4me2	H3K4me1	H3K4me3	H3K4me2	H3K4me3	H3K4me1	H3K79me2	H3K4me1	H3K79me2	H3K4me2	H3K79me2	H3K79me2	H3K4me3	H3K79me2	H3K79me2	H3K4me3	H3K79me2	H3K79me2	H3K4me1	H3K4me3	H3K4me2	H3K79me2	H3K4me1	H3K79me2	H3K4me2	H3K4me3	H3K79me2	H3K4me3	H3K4me3	H3K4me1	H3K4me3	H3K4me1	H3K4me1	H3K79me2
98	98	TSS1		H3K4me3	H3K4me3	H3K4me3	H3K4me3	H3K4me3	H3K4me3	H3K4me3	H3K4me3	H3K4me3	H3K4me3	H3K4me3	H3K4me3	H3K4me3	H3K4me3	H3K4me3	H3K4me3	H3K4me3	H3K4me2	H3K4me3	H3K4me3	H3K4me3	H3K4me3	H3K4me3	H3K4me3	H3K4me3	H3K4me3	H3K4me3	H3K4me3	H3K4me3	H3K4me3	H3K4me3	H3K4me3	H3K4me2	H3K4me3	H3K4me3	H3K4me3	H3K4me3	H3K4me3	DNase	H3K4me3	H3K4me3	H3K4me3	H3K4me3	H3K4me3	H3K4me3	H3K4me3
99	99	TSS2		H3K4me3	H3K4me3	H3K4me3	H3K4me3	H3K4me3	DNase	H3K4me3	H3K4me3	DNase	H3K4me3	H3K4me3	H3K4me3	H3K4me3	DNase	H3K4me2	H3K4me3	H3K4me3	H3K4me2	DNase	H3K4me3	DNase	DNase	DNase	DNase	H3K4me3	H3K4me3	H3K4me3	H3K4me3	DNase	H3K4me3	H3K4me2	H3K4me3	H3K4me3	H3K4me3	H3K4me3	DNase	DNase	DNase	H3K4me3	H3K4me3	DNase	H3K4me3	DNase	H3K4me3	H3K4me3	DNase
[truncated: 54 more columns]

## Sheet: emission_top100_cellgroups
This tab corresponds to figure 2B. Each row corresponds to a full-stack state. The columns correspond to the top 100 experiments with the highest emission value for each state, in order of decreasing ranks, colored by their associated tissue group.
	state		r_1	r_2	r_3	r_4	r_5	r_6	r_7	r_8	r_9	r_10	r_11	r_12	r_13	r_14	r_15	r_16	r_17	r_18	r_19	r_20	r_21	r_22	r_23	r_24	r_25	r_26	r_27	r_28	r_29	r_30	r_31	r_32	r_33	r_34	r_35	r_36	r_37	r_38	r_39	r_40	r_41	r_42	r_43	r_44	r_45	r_46	r_47
0	GapArtf1		ESC	ES-deriv	Other	ES-deriv	ES-deriv	Epithelial	HSC & B-cell	ES-deriv	ES-deriv	Digestive	ES-deriv	ESC	ESC	Mesench	iPSC	iPSC	ESC	ES-deriv	Blood & T-cell	ES-deriv	ESC	ES-deriv	Adipose	ES-deriv	Sm. Muscle	Brain	Other	ESC	IMR90	HSC & B-cell	Neurosph	ES-deriv	Muscle	Brain	ESC	HSC & B-cell	Digestive	ESC	ES-deriv	HSC & B-cell	ES-deriv	Digestive	Brain	ESC	IMR90	ES-deriv	Brain
1	GapArtf2		ESC	iPSC	ESC	ESC	ESC	HSC & B-cell	iPSC	ES-deriv	ES-deriv	Other	HSC & B-cell	HSC & B-cell	ESC	Digestive	HSC & B-cell	Blood & T-cell	IMR90	Mesench	Other	Adipose	ES-deriv	Blood & T-cell	Mesench	ESC	Muscle	ENCODE2012	ENCODE2012	Sm. Muscle	Mesench	Digestive	Digestive	iPSC	Brain	Mesench	Muscle	Digestive	Brain	ENCODE2012	Blood & T-cell	Other	IMR90	HSC & B-cell	HSC & B-cell	Other	HSC & B-cell	ES-deriv	HSC & B-cell
2	GapArtf3		ES-deriv	ESC	Digestive	ES-deriv	ES-deriv	Digestive	ESC	iPSC	Muscle	HSC & B-cell	Digestive	Thymus	ESC	ESC	Other	IMR90	HSC & B-cell	ES-deriv	Muscle	Digestive	ES-deriv	HSC & B-cell	ES-deriv	Blood & T-cell	ESC	iPSC	Muscle	Thymus	Sm. Muscle	ESC	Digestive	Other	Brain	Adipose	Other	Other	Digestive	Sm. Muscle	Sm. Muscle	HSC & B-cell	Heart	Mesench	Brain	Digestive	Blood & T-cell	ESC	Digestive
3	Quies1		ENCODE2012	ENCODE2012	Epithelial	Epithelial	ES-deriv	Muscle	Blood & T-cell	ENCODE2012	Epithelial	Mesench	Epithelial	Blood & T-cell	HSC & B-cell	IMR90	Mesench	Epithelial	ENCODE2012	ES-deriv	Mesench	Myosat	Blood & T-cell	Blood & T-cell	ENCODE2012	Epithelial	ENCODE2012	Other	Brain	Blood & T-cell	ENCODE2012	Blood & T-cell	ENCODE2012	Digestive	ENCODE2012	Brain	ES-deriv	ENCODE2012	Digestive	Mesench	ES-deriv	HSC & B-cell	Blood & T-cell	Blood & T-cell	Other	ES-deriv	ES-deriv	HSC & B-cell	Other
4	Quies2		ENCODE2012	ENCODE2012	Epithelial	IMR90	Epithelial	Epithelial	Other	HSC & B-cell	ENCODE2012	Epithelial	ENCODE2012	HSC & B-cell	ES-deriv	Epithelial	Mesench	ENCODE2012	ENCODE2012	Myosat	ENCODE2012	Muscle	Blood & T-cell	Epithelial	ES-deriv	Mesench	ENCODE2012	Digestive	Heart	ESC	ES-deriv	Heart	Mesench	ES-deriv	Digestive	ES-deriv	Blood & T-cell	ES-deriv	HSC & B-cell	Digestive	Other	Heart	ES-deriv	Other	ES-deriv	iPSC	ES-deriv	ESC	Blood & T-cell
5	Quies3		ES-deriv	ES-deriv	ES-deriv	ENCODE2012	Blood & T-cell	ES-deriv	ES-deriv	ES-deriv	ENCODE2012	Epithelial	Other	ES-deriv	Other	HSC & B-cell	ENCODE2012	ES-deriv	Other	Heart	ES-deriv	Mesench	HSC & B-cell	IMR90	ENCODE2012	Mesench	HSC & B-cell	ENCODE2012	Epithelial	ENCODE2012	ES-deriv	ENCODE2012	Other	ENCODE2012	ENCODE2012	ENCODE2012	ES-deriv	ES-deriv	ESC	ENCODE2012	Other	Mesench	ENCODE2012	ES-deriv	ENCODE2012	Blood & T-cell	Blood & T-cell	ENCODE2012	ES-deriv
6	Quies4		ESC	ES-deriv	ESC	HSC & B-cell	Other	ESC	Epithelial	Mesench	iPSC	ENCODE2012	Other	HSC & B-cell	iPSC	Mesench	ES-deriv	Digestive	Brain	ESC	Neurosph	Muscle	Other	Epithelial	Brain	ESC	ESC	HSC & B-cell	Muscle	Adipose	ESC	HSC & B-cell	ES-deriv	Brain	HSC & B-cell	Digestive	Sm. Muscle	Neurosph	Epithelial	Mesench	Muscle	ES-deriv	Blood & T-cell	iPSC	HSC & B-cell	ES-deriv	Blood & T-cell	ENCODE2012	ENCODE2012
7	Quies5		iPSC	ESC	Other	Epithelial	Other	ESC	Muscle	ESC	ENCODE2012	Mesench	Muscle	Other	ESC	ESC	Brain	Sm. Muscle	ESC	Mesench	Adipose	ESC	iPSC	Mesench	ESC	Mesench	Digestive	iPSC	ENCODE2012	Other	ES-deriv	HSC & B-cell	Digestive	iPSC	Digestive	Other	ES-deriv	ES-deriv	Muscle	ENCODE2012	ES-deriv	ENCODE2012	IMR90	Epithelial	ESC	Mesench	ES-deriv	Sm. Muscle	Epithelial
8	HET1		Epithelial	IMR90	HSC & B-cell	Other	Epithelial	ENCODE2012	Heart	Other	HSC & B-cell	Epithelial	ENCODE2012	Digestive	Other	ENCODE2012	ENCODE2012	ES-deriv	Epithelial	ENCODE2012	iPSC	Heart	Epithelial	ES-deriv	ES-deriv	ES-deriv	ENCODE2012	Digestive	Heart	Other	Thymus	Mesench	Epithelial	Digestive	ES-deriv	ESC	Digestive	ES-deriv	ES-deriv	ENCODE2012	HSC & B-cell	ES-deriv	Epithelial	ENCODE2012	Digestive	IMR90	ES-deriv	ES-deriv	Blood & T-cell
9	HET2		Epithelial	Other	Epithelial	IMR90	ENCODE2012	iPSC	ES-deriv	Digestive	Other	ENCODE2012	Epithelial	ES-deriv	Blood & T-cell	Muscle	ENCODE2012	Epithelial	ENCODE2012	Sm. Muscle	Other	Epithelial	Epithelial	Epithelial	Heart	ES-deriv	ES-deriv	ENCODE2012	Muscle	ES-deriv	ES-deriv	ES-deriv	ES-deriv	HSC & B-cell	ESC	HSC & B-cell	ENCODE2012	Muscle	IMR90	Other	Adipose	ES-deriv	Mesench	ES-deriv	Other	Epithelial	Myosat	Digestive	Digestive
10	HET3		HSC & B-cell	Epithelial	Mesench	ES-deriv	Other	Adipose	ESC	Brain	Mesench	ESC	Other	iPSC	HSC & B-cell	HSC & B-cell	Neurosph	Sm. Muscle	Brain	Other	ES-deriv	Muscle	Mesench	Brain	ENCODE2012	Muscle	ESC	Neurosph	Brain	HSC & B-cell	Brain	HSC & B-cell	Muscle	ENCODE2012	ESC	ENCODE2012	Sm. Muscle	iPSC	Brain	ES-deriv	Blood & T-cell	Mesench	Blood & T-cell	Digestive	Epithelial	Other	ENCODE2012	Epithelial	Heart
11	HET4		ESC	iPSC	ESC	HSC & B-cell	ES-deriv	Mesench	ES-deriv	Adipose	Epithelial	ESC	Brain	Other	iPSC	HSC & B-cell	ENCODE2012	ENCODE2012	HSC & B-cell	HSC & B-cell	Mesench	Sm. Muscle	Neurosph	Muscle	ESC	Mesench	Other	Brain	ENCODE2012	Neurosph	Muscle	Other	HSC & B-cell	Digestive	HSC & B-cell	Blood & T-cell	Blood & T-cell	Blood & T-cell	Brain	ESC	Epithelial	ESC	HSC & B-cell	Mesench	Epithelial	Brain	Brain	Other	Muscle
12	HET5		HSC & B-cell	ESC	HSC & B-cell	Digestive	Adipose	HSC & B-cell	Epithelial	Muscle	Other	IMR90	ES-deriv	HSC & B-cell	HSC & B-cell	Brain	ENCODE2012	iPSC	Other	Other	HSC & B-cell	HSC & B-cell	Neurosph	HSC & B-cell	ESC	Heart	Other	Neurosph	Digestive	Sm. Muscle	ES-deriv	Brain	Mesench	Digestive	Epithelial	Blood & T-cell	ES-deriv	ESC	ES-deriv	ENCODE2012	Digestive	Epithelial	Digestive	ESC	Heart	Epithelial	Brain	ENCODE2012	Other
13	HET6		HSC & B-cell	ESC	Digestive	Other	Other	Digestive	ES-deriv	ESC	IMR90	iPSC	ESC	Epithelial	ESC	HSC & B-cell	ESC	ES-deriv	Brain	Epithelial	iPSC	Epithelial	Muscle	ESC	HSC & B-cell	Brain	Heart	Thymus	Epithelial	HSC & B-cell	ENCODE2012	iPSC	Digestive	Adipose	HSC & B-cell	Other	ES-deriv	Other	Epithelial	Neurosph	Epithelial	Epithelial	ENCODE2012	Other	Neurosph	HSC & B-cell	Digestive	Muscle	ES-deriv
14	HET7		HSC & B-cell	Digestive	ESC	HSC & B-cell	Other	Other	Epithelial	Digestive	Heart	IMR90	HSC & B-cell	ES-deriv	HSC & B-cell	Thymus	Other	Digestive	Epithelial	ES-deriv	Muscle	Other	ES-deriv	ESC	HSC & B-cell	Epithelial	ESC	HSC & B-cell	Epithelial	iPSC	Digestive	iPSC	ESC	Heart	ESC	Other	Other	Adipose	Neurosph	HSC & B-cell	Neurosph	ENCODE2012	Brain	Epithelial	Brain	Blood & T-cell	ENCODE2012	ESC	ES-deriv
15	HET8		HSC & B-cell	ESC	Digestive	Heart	Epithelial	HSC & B-cell	Other	HSC & B-cell	ES-deriv	IMR90	Adipose	Mesench	Other	Other	ES-deriv	ES-deriv	HSC & B-cell	ES-deriv	Muscle	ESC	HSC & B-cell	Heart	Epithelial	Neurosph	ENCODE2012	Digestive	ENCODE2012	iPSC	Digestive	Neurosph	Other	ESC	Other	Other	Sm. Muscle	Epithelial	HSC & B-cell	Sm. Muscle	ESC	Epithelial	IMR90	Brain	HSC & B-cell	Heart	Epithelial	ESC	Brain
16	HET9		ESC	ESC	iPSC	iPSC	ESC	ES-deriv	ESC	ES-deriv	ENCODE2012	ESC	ESC	Brain	iPSC	Epithelial	ESC	ES-deriv	HSC & B-cell	ENCODE2012	Muscle	HSC & B-cell	Muscle	HSC & B-cell	ES-deriv	Mesench	Digestive	Epithelial	Neurosph	Epithelial	ENCODE2012	Neurosph	IMR90	Mesench	Epithelial	Other	ENCODE2012	Other	Brain	Epithelial	Other	ESC	Mesench	Digestive	ES-deriv	HSC & B-cell	Digestive	Epithelial	ES-deriv
17	ReprPC1		ENCODE2012	Digestive	HSC & B-cell	ESC	Muscle	Other	HSC & B-cell	iPSC	HSC & B-cell	Digestive	ESC	Thymus	HSC & B-cell	iPSC	iPSC	Muscle	ESC	ES-deriv	Digestive	ESC	Blood & T-cell	Thymus	ESC	ES-deriv	Sm. Muscle	Muscle	Sm. Muscle	Digestive	Epithelial	Brain	Epithelial	IMR90	Mesench	Other	Epithelial	ENCODE2012	Other	Brain	ENCODE2012	Brain	ESC	Blood & T-cell	Muscle	ENCODE2012	ES-deriv	Blood & T-cell	Neurosph
18	ReprPC2		iPSC	ESC	ESC	ENCODE2012	iPSC	HSC & B-cell	iPSC	HSC & B-cell	ES-deriv	ESC	Other	ES-deriv	HSC & B-cell	Brain	HSC & B-cell	Digestive	Blood & T-cell	Thymus	ESC	ESC	Mesench	Mesench	Heart	ENCODE2012	ESC	IMR90	Muscle	ES-deriv	Neurosph	Brain	Mesench	HSC & B-cell	Brain	ENCODE2012	Other	Digestive	ES-deriv	ENCODE2012	Epithelial	Myosat	Epithelial	Epithelial	Muscle	HSC & B-cell	Thymus	ENCODE2012	ES-deriv
19	ReprPC3		Mesench	HSC & B-cell	Mesench	ENCODE2012	IMR90	Myosat	Mesench	ENCODE2012	ENCODE2012	ENCODE2012	ENCODE2012	Mesench	Blood & T-cell	HSC & B-cell	HSC & B-cell	Epithelial	ENCODE2012	ENCODE2012	Brain	HSC & B-cell	Neurosph	Other	Heart	HSC & B-cell	ENCODE2012	Epithelial	ENCODE2012	HSC & B-cell	Epithelial	Digestive	ES-deriv	ES-deriv	ES-deriv	ENCODE2012	Epithelial	ES-deriv	Brain	Blood & T-cell	Blood & T-cell	Epithelial	ENCODE2012	ENCODE2012	Sm. Muscle	Muscle	Blood & T-cell	HSC & B-cell	HSC & B-cell
20	ReprPC4		Mesench	Mesench	ENCODE2012	ENCODE2012	ENCODE2012	ENCODE2012	HSC & B-cell	IMR90	Myosat	ENCODE2012	Mesench	Mesench	ENCODE2012	ES-deriv	HSC & B-cell	HSC & B-cell	Epithelial	Brain	Neurosph	Heart	HSC & B-cell	Blood & T-cell	Epithelial	Blood & T-cell	ENCODE2012	Blood & T-cell	ENCODE2012	Other	Blood & T-cell	Blood & T-cell	ENCODE2012	Epithelial	ES-deriv	HSC & B-cell	Epithelial	HSC & B-cell	Other	Blood & T-cell	ENCODE2012	ES-deriv	ENCODE2012	Other	Brain	ENCODE2012	ES-deriv	ENCODE2012	Digestive
21	ReprPC5		Other	IMR90	Epithelial	Blood & T-cell	Digestive	Muscle	Epithelial	Mesench	Muscle	Mesench	Sm. Muscle	HSC & B-cell	Muscle	Epithelial	ENCODE2012	Mesench	Myosat	Epithelial	ENCODE2012	Mesench	ENCODE2012	Muscle	ENCODE2012	Neurosph	Adipose	Epithelial	ES-deriv	Digestive	Epithelial	ES-deriv	ENCODE2012	HSC & B-cell	Other	Digestive	Epithelial	Blood & T-cell	ENCODE2012	ES-deriv	ES-deriv	ES-deriv	ENCODE2012	Digestive	ENCODE2012	ESC	Brain	Digestive	ENCODE2012
22	ReprPC6		IMR90	Epithelial	Other	Epithelial	Blood & T-cell	ENCODE2012	Mesench	Digestive	Mesench	ENCODE2012	Epithelial	Mesench	Sm. Muscle	Myosat	Muscle	Muscle	Epithelial	ES-deriv	Muscle	Mesench	ENCODE2012	ENCODE2012	ENCODE2012	ES-deriv	Epithelial	Neurosph	ENCODE2012	ES-deriv	ES-deriv	ES-deriv	ES-deriv	HSC & B-cell	ES-deriv	ES-deriv	Epithelial	IMR90	ES-deriv	Other	ENCODE2012	ENCODE2012	Digestive	ENCODE2012	Digestive	ES-deriv	Epithelial	ES-deriv	ESC
23	ReprPC7		Epithelial	Other	Epithelial	ES-deriv	IMR90	Muscle	Muscle	Blood & T-cell	ES-deriv	iPSC	ES-deriv	ENCODE2012	Digestive	Epithelial	Muscle	ES-deriv	ES-deriv	ES-deriv	Epithelial	ES-deriv	Mesench	ES-deriv	ESC	ES-deriv	Muscle	ES-deriv	ES-deriv	ES-deriv	Epithelial	ENCODE2012	Myosat	ES-deriv	ES-deriv	Sm. Muscle	ES-deriv	Other	ES-deriv	ENCODE2012	Mesench	ES-deriv	Mesench	Muscle	ESC	ES-deriv	ESC	ES-deriv	ENCODE2012
24	ReprPC8		Epithelial	Other	Muscle	ESC	Other	ENCODE2012	Sm. Muscle	ESC	ESC	Brain	Adipose	iPSC	IMR90	Mesench	Mesench	Muscle	HSC & B-cell	Digestive	ESC	Mesench	Digestive	Muscle	Digestive	ESC	ESC	Other	Other	Neurosph	ES-deriv	Blood & T-cell	Mesench	Other	ENCODE2012	Brain	IMR90	ES-deriv	ENCODE2012	ES-deriv	ENCODE2012	Myosat	ESC	iPSC	Other	Sm. Muscle	Brain	Other	Sm. Muscle
25	ReprPC9		iPSC	ESC	iPSC	iPSC	ESC	ESC	ESC	ES-deriv	ESC	ES-deriv	ESC	ESC	iPSC	ES-deriv	HSC & B-cell	ENCODE2012	Brain	ESC	IMR90	ES-deriv	HSC & B-cell	iPSC	Epithelial	Other	Brain	HSC & B-cell	Other	ES-deriv	ES-deriv	ENCODE2012	Muscle	Digestive	Thymus	Mesench	HSC & B-cell	Neurosph	ENCODE2012	Mesench	Brain	Digestive	Heart	ENCODE2012	Blood & T-cell	HSC & B-cell	Myosat	HSC & B-cell	Blood & T-cell
26	Acet1		Other	ES-deriv	ES-deriv	ES-deriv	ES-deriv	ES-deriv	ES-deriv	ES-deriv	ES-deriv	ESC	ESC	ES-deriv	ESC	Digestive	ES-deriv	HSC & B-cell	Heart	ES-deriv	ES-deriv	ESC	ES-deriv	Other	iPSC	ESC	ES-deriv	ESC	ESC	IMR90	ES-deriv	ES-deriv	ES-deriv	Epithelial	iPSC	ESC	ESC	ESC	ESC	ESC	ES-deriv	ES-deriv	ES-deriv	Digestive	ES-deriv	Digestive	ENCODE2012	ES-deriv	Other
27	Acet2		ES-deriv	ES-deriv	ES-deriv	ES-deriv	ES-deriv	ES-deriv	ES-deriv	ES-deriv	ES-deriv	ESC	ES-deriv	ES-deriv	ES-deriv	Heart	ESC	ES-deriv	ES-deriv	ESC	ES-deriv	Other	IMR90	ESC	ES-deriv	ESC	ESC	ES-deriv	ESC	ES-deriv	ESC	ES-deriv	IMR90	ESC	ES-deriv	IMR90	ES-deriv	ESC	ESC	Blood & T-cell	ES-deriv	ES-deriv	ES-deriv	ENCODE2012	ES-deriv	Digestive	ESC	ES-deriv	ES-deriv
28	Acet3		ES-deriv	ES-deriv	ES-deriv	ES-deriv	ES-deriv	ES-deriv	ES-deriv	ES-deriv	ES-deriv	IMR90	ES-deriv	ES-deriv	ES-deriv	Blood & T-cell	ES-deriv	ENCODE2012	ES-deriv	ESC	ES-deriv	ES-deriv	ES-deriv	HSC & B-cell	ES-deriv	IMR90	IMR90	ESC	IMR90	ES-deriv	ES-deriv	ES-deriv	Heart	ES-deriv	ENCODE2012	ES-deriv	ENCODE2012	ENCODE2012	Other	Other	ES-deriv	Other	IMR90	IMR90	ENCODE2012	ENCODE2012	ES-deriv	ES-deriv	ESC
29	Acet4		IMR90	IMR90	IMR90	IMR90	IMR90	IMR90	IMR90	IMR90	IMR90	ES-deriv	ES-deriv	IMR90	IMR90	IMR90	ES-deriv	ES-deriv	ES-deriv	ES-deriv	ES-deriv	ES-deriv	ES-deriv	IMR90	ES-deriv	Epithelial	IMR90	ES-deriv	ES-deriv	IMR90	ES-deriv	ES-deriv	Mesench	ES-deriv	IMR90	ES-deriv	ENCODE2012	ES-deriv	ES-deriv	Epithelial	IMR90	Other	Muscle	ES-deriv	ES-deriv	IMR90	ENCODE2012	ES-deriv	ENCODE2012
30	Acet5		IMR90	IMR90	IMR90	IMR90	IMR90	IMR90	IMR90	IMR90	IMR90	IMR90	IMR90	IMR90	IMR90	ES-deriv	IMR90	IMR90	ES-deriv	ES-deriv	ES-deriv	Mesench	ENCODE2012	Epithelial	ENCODE2012	ES-deriv	IMR90	IMR90	IMR90	ES-deriv	ES-deriv	ENCODE2012	ENCODE2012	ENCODE2012	Myosat	ES-deriv	IMR90	ES-deriv	ENCODE2012	ENCODE2012	Other	Mesench	IMR90	ENCODE2012	Epithelial	ENCODE2012	IMR90	Mesench	ENCODE2012
31	Acet6		IMR90	IMR90	IMR90	IMR90	IMR90	IMR90	IMR90	IMR90	IMR90	IMR90	ENCODE2012	Myosat	Mesench	ENCODE2012	IMR90	IMR90	IMR90	Epithelial	Mesench	ENCODE2012	ENCODE2012	Mesench	IMR90	IMR90	ENCODE2012	Mesench	ENCODE2012	ENCODE2012	Mesench	IMR90	ENCODE2012	ENCODE2012	Epithelial	ENCODE2012	Epithelial	Mesench	Epithelial	IMR90	ENCODE2012	ENCODE2012	ES-deriv	ENCODE2012	ENCODE2012	ES-deriv	Epithelial	Epithelial	ENCODE2012
32	Acet7		IMR90	IMR90	IMR90	IMR90	IMR90	IMR90	IMR90	IMR90	IMR90	Epithelial	IMR90	IMR90	ENCODE2012	Myosat	Mesench	ENCODE2012	ES-deriv	IMR90	ENCODE2012	IMR90	Mesench	ES-deriv	IMR90	ENCODE2012	ENCODE2012	Epithelial	Mesench	ENCODE2012	Mesench	ES-deriv	ES-deriv	IMR90	Mesench	ENCODE2012	ES-deriv	ENCODE2012	ES-deriv	ES-deriv	ENCODE2012	ENCODE2012	IMR90	ENCODE2012	Epithelial	Muscle	Other	Epithelial	ENCODE2012
33	Acet8		ES-deriv	ES-deriv	ES-deriv	ES-deriv	ES-deriv	ES-deriv	ES-deriv	ES-deriv	ES-deriv	ES-deriv	ES-deriv	ES-deriv	ES-deriv	Other	ES-deriv	Other	ES-deriv	ES-deriv	Epithelial	ES-deriv	ES-deriv	ES-deriv	ES-deriv	ES-deriv	IMR90	ES-deriv	ES-deriv	ES-deriv	ENCODE2012	Blood & T-cell	ES-deriv	Other	Epithelial	Other	Other	ES-deriv	ES-deriv	ES-deriv	ES-deriv	ES-deriv	ENCODE2012	ES-deriv	Muscle	ES-deriv	Epithelial	IMR90	IMR90
34	EnhWk1		Mesench	Mesench	Mesench	ENCODE2012	Myosat	Mesench	ENCODE2012	ENCODE2012	Mesench	Epithelial	ENCODE2012	Mesench	Epithelial	Epithelial	Muscle	ENCODE2012	ENCODE2012	IMR90	ENCODE2012	Muscle	ENCODE2012	ENCODE2012	ENCODE2012	ENCODE2012	ENCODE2012	ENCODE2012	Other	ENCODE2012	Mesench	Other	ENCODE2012	Mesench	IMR90	Epithelial	Adipose	Adipose	ENCODE2012	ENCODE2012	ENCODE2012	ENCODE2012	Muscle	IMR90	IMR90	ENCODE2012	ENCODE2012	Epithelial	ENCODE2012
35	EnhWk2		Muscle	Muscle	Muscle	Muscle	Heart	Digestive	Heart	Brain	Other	Other	Sm. Muscle	Adipose	Heart	Heart	Digestive	Heart	Brain	Epithelial	Brain	Heart	ES-deriv	Brain	Brain	Brain	ES-deriv	Brain	ES-deriv	Brain	Other	ES-deriv	Brain	ES-deriv	ES-deriv	ES-deriv	Heart	iPSC	Brain	Brain	ES-deriv	Epithelial	Other	Other	Brain	Muscle	Other	Other	Neurosph
36	EnhWk3		Muscle	Heart	Muscle	Muscle	Muscle	Digestive	Mesench	Muscle	Other	Muscle	Sm. Muscle	Heart	Mesench	Adipose	Muscle	Heart	Other	Muscle	Other	Sm. Muscle	Heart	Heart	ENCODE2012	Epithelial	Muscle	Sm. Muscle	Other	Sm. Muscle	Digestive	Muscle	Mesench	Sm. Muscle	Heart	IMR90	Heart	Epithelial	ENCODE2012	Neurosph	Muscle	Heart	ENCODE2012	ENCODE2012	Brain	Muscle	ENCODE2012	Brain	Other
37	EnhWk4		Brain	Brain	ES-deriv	Neurosph	Heart	Brain	Muscle	Epithelial	Other	ES-deriv	Neurosph	Other	Brain	Muscle	Brain	Brain	Epithelial	ENCODE2012	Heart	Brain	Muscle	ES-deriv	Other	ES-deriv	Brain	Sm. Muscle	Digestive	Other	Muscle	Brain	Epithelial	Other	Brain	Brain	ES-deriv	Other	Brain	Epithelial	Brain	ENCODE2012	Brain	ENCODE2012	Muscle	ENCODE2012	ES-deriv	Sm. Muscle	Mesench
38	EnhWk5		HSC & B-cell	HSC & B-cell	ENCODE2012	Blood & T-cell	Blood & T-cell	HSC & B-cell	Thymus	ENCODE2012	HSC & B-cell	Blood & T-cell	Blood & T-cell	Blood & T-cell	Blood & T-cell	Blood & T-cell	HSC & B-cell	Blood & T-cell	Blood & T-cell	Thymus	ENCODE2012	Thymus	Blood & T-cell	Blood & T-cell	ENCODE2012	ENCODE2012	ENCODE2012	HSC & B-cell	HSC & B-cell	Thymus	ENCODE2012	HSC & B-cell	Blood & T-cell	HSC & B-cell	HSC & B-cell	HSC & B-cell	Blood & T-cell	HSC & B-cell	HSC & B-cell	IMR90	HSC & B-cell	Blood & T-cell	ENCODE2012	ENCODE2012	ENCODE2012	Thymus	Mesench	ENCODE2012	ENCODE2012
39	EnhWk6		Blood & T-cell	Blood & T-cell	Blood & T-cell	Blood & T-cell	Blood & T-cell	Blood & T-cell	Blood & T-cell	Blood & T-cell	Blood & T-cell	Blood & T-cell	Blood & T-cell	Blood & T-cell	Blood & T-cell	Blood & T-cell	HSC & B-cell	HSC & B-cell	Blood & T-cell	Thymus	HSC & B-cell	Blood & T-cell	ENCODE2012	ENCODE2012	HSC & B-cell	Blood & T-cell	HSC & B-cell	HSC & B-cell	HSC & B-cell	HSC & B-cell	Blood & T-cell	HSC & B-cell	ENCODE2012	Blood & T-cell	HSC & B-cell	Blood & T-cell	Thymus	ENCODE2012	Thymus	Blood & T-cell	ENCODE2012	ENCODE2012	ENCODE2012	ENCODE2012	ENCODE2012	Blood & T-cell	ENCODE2012	Blood & T-cell	Thymus
40	EnhWk7		ENCODE2012	HSC & B-cell	ENCODE2012	ENCODE2012	HSC & B-cell	ENCODE2012	ENCODE2012	ENCODE2012	HSC & B-cell	ENCODE2012	HSC & B-cell	ENCODE2012	HSC & B-cell	HSC & B-cell	ENCODE2012	HSC & B-cell	ENCODE2012	HSC & B-cell	HSC & B-cell	HSC & B-cell	Blood & T-cell	ENCODE2012	HSC & B-cell	Thymus	IMR90	Blood & T-cell	HSC & B-cell	ENCODE2012	ENCODE2012	ENCODE2012	ENCODE2012	ENCODE2012	Heart	Blood & T-cell	ES-deriv	ENCODE2012	ES-deriv	ES-deriv	Blood & T-cell	Mesench	ENCODE2012	ENCODE2012	Epithelial	ENCODE2012	Epithelial	HSC & B-cell	Mesench
41	EnhWk8		ESC	iPSC	ESC	iPSC	iPSC	ESC	ESC	ESC	ESC	ESC	ES-deriv	ES-deriv	ESC	ESC	ESC	ESC	ES-deriv	ESC	ES-deriv	ESC	ES-deriv	ES-deriv	ESC	ESC	Neurosph	ES-deriv	ES-deriv	ESC	ENCODE2012	iPSC	ESC	iPSC	iPSC	ESC	iPSC	ES-deriv	ESC	ENCODE2012	ESC	ESC	iPSC	ESC	iPSC	ES-deriv	ESC	Neurosph	iPSC
42	EnhA1		IMR90	Muscle	Myosat	Epithelial	Mesench	IMR90	IMR90	ENCODE2012	IMR90	ENCODE2012	ENCODE2012	Mesench	ENCODE2012	IMR90	ES-deriv	Adipose	Mesench	IMR90	Muscle	Digestive	Other	Muscle	Digestive	ENCODE2012	Other	ENCODE2012	Digestive	IMR90	Other	IMR90	Mesench	Epithelial	Heart	IMR90	IMR90	Digestive	ENCODE2012	ES-deriv	IMR90	ENCODE2012	ES-deriv	Sm. Muscle	ENCODE2012	IMR90	ES-deriv	Myosat	Heart
43	EnhA2		Mesench	Mesench	Mesench	Muscle	Muscle	Mesench	Other	Muscle	ENCODE2012	ENCODE2012	Myosat	Digestive	Adipose	Other	Muscle	ENCODE2012	ENCODE2012	IMR90	Neurosph	Epithelial	ENCODE2012	Muscle	ENCODE2012	Heart	ENCODE2012	Sm. Muscle	Heart	ENCODE2012	Muscle	Epithelial	Digestive	Brain	IMR90	IMR90	Other	ENCODE2012	ENCODE2012	Other	Digestive	Sm. Muscle	ENCODE2012	ENCODE2012	Mesench	ENCODE2012	ENCODE2012	Myosat	Epithelial
44	EnhA3		Myosat	Mesench	ENCODE2012	ENCODE2012	ENCODE2012	Myosat	Mesench	IMR90	ENCODE2012	Mesench	ENCODE2012	ENCODE2012	Mesench	ENCODE2012	Mesench	ENCODE2012	Mesench	ENCODE2012	ENCODE2012	ENCODE2012	ES-deriv	ENCODE2012	ENCODE2012	Epithelial	ENCODE2012	Epithelial	ENCODE2012	ENCODE2012	ENCODE2012	IMR90	ENCODE2012	ENCODE2012	ENCODE2012	ENCODE2012	ENCODE2012	ENCODE2012	ENCODE2012	ENCODE2012	ENCODE2012	Adipose	ENCODE2012	ENCODE2012	HSC & B-cell	IMR90	IMR90	Epithelial	ENCODE2012
45	EnhA4		Myosat	ENCODE2012	ENCODE2012	Mesench	Mesench	ENCODE2012	ENCODE2012	ENCODE2012	Mesench	ENCODE2012	ENCODE2012	Myosat	ENCODE2012	Mesench	ENCODE2012	ENCODE2012	ENCODE2012	Epithelial	Epithelial	IMR90	Epithelial	ENCODE2012	Mesench	ENCODE2012	IMR90	ENCODE2012	IMR90	ENCODE2012	IMR90	ENCODE2012	ENCODE2012	Mesench	ENCODE2012	ENCODE2012	Epithelial	Epithelial	IMR90	ENCODE2012	IMR90	ENCODE2012	Epithelial	ENCODE2012	Epithelial	ENCODE2012	IMR90	ENCODE2012	Epithelial
46	EnhA5		Mesench	Myosat	ENCODE2012	Mesench	Mesench	ENCODE2012	Epithelial	Mesench	Epithelial	ENCODE2012	ENCODE2012	ENCODE2012	ENCODE2012	Mesench	ENCODE2012	ENCODE2012	ENCODE2012	ENCODE2012	ENCODE2012	Epithelial	ENCODE2012	ENCODE2012	IMR90	Myosat	ENCODE2012	ENCODE2012	Epithelial	Mesench	Epithelial	ENCODE2012	Epithelial	ENCODE2012	ENCODE2012	Epithelial	ES-deriv	Epithelial	ENCODE2012	ENCODE2012	ENCODE2012	ENCODE2012	ENCODE2012	ENCODE2012	ENCODE2012	ENCODE2012	ENCODE2012	ENCODE2012	ENCODE2012
47	EnhA6		Brain	Brain	Brain	Brain	Brain	Brain	Brain	Brain	Brain	Brain	Brain	Brain	Brain	Neurosph	Brain	Brain	Neurosph	Brain	ES-deriv	Brain	Brain	Brain	Epithelial	Brain	Brain	ES-deriv	Brain	Brain	Muscle	Epithelial	Brain	Brain	Brain	Brain	Heart	Epithelial	IMR90	Brain	Epithelial	Brain	Epithelial	Brain	ES-deriv	ENCODE2012	Mesench	ES-deriv	Epithelial
48	EnhA7		HSC & B-cell	Blood & T-cell	HSC & B-cell	HSC & B-cell	HSC & B-cell	Thymus	HSC & B-cell	HSC & B-cell	ENCODE2012	Blood & T-cell	Epithelial	IMR90	Blood & T-cell	HSC & B-cell	ENCODE2012	Blood & T-cell	Blood & T-cell	HSC & B-cell	Blood & T-cell	Blood & T-cell	HSC & B-cell	Blood & T-cell	Epithelial	Blood & T-cell	Blood & T-cell	Other	Other	ENCODE2012	ENCODE2012	Blood & T-cell	Thymus	ES-deriv	ENCODE2012	ES-deriv	ENCODE2012	Mesench	Muscle	Myosat	Muscle	ES-deriv	ENCODE2012	Muscle	Digestive	Other	Muscle	Mesench	Thymus
49	EnhA8		Blood & T-cell	Blood & T-cell	Blood & T-cell	Blood & T-cell	Blood & T-cell	Blood & T-cell	Blood & T-cell	Blood & T-cell	Blood & T-cell	Blood & T-cell	Blood & T-cell	Blood & T-cell	Blood & T-cell	HSC & B-cell	HSC & B-cell	HSC & B-cell	Blood & T-cell	HSC & B-cell	HSC & B-cell	Thymus	Blood & T-cell	Blood & T-cell	HSC & B-cell	HSC & B-cell	Blood & T-cell	Blood & T-cell	HSC & B-cell	ENCODE2012	Blood & T-cell	Blood & T-cell	Blood & T-cell	HSC & B-cell	Blood & T-cell	ENCODE2012	ENCODE2012	Thymus	ENCODE2012	Blood & T-cell	Digestive	Blood & T-cell	Digestive	Thymus	Blood & T-cell	HSC & B-cell	ENCODE2012	Thymus	Blood & T-cell
50	EnhA9		Blood & T-cell	Blood & T-cell	Blood & T-cell	Blood & T-cell	HSC & B-cell	Blood & T-cell	Blood & T-cell	HSC & B-cell	Blood & T-cell	Blood & T-cell	Blood & T-cell	HSC & B-cell	Thymus	Blood & T-cell	Digestive	HSC & B-cell	Blood & T-cell	Blood & T-cell	Blood & T-cell	Blood & T-cell	Digestive	HSC & B-cell	HSC & B-cell	ENCODE2012	HSC & B-cell	HSC & B-cell	ENCODE2012	HSC & B-cell	Blood & T-cell	Blood & T-cell	Adipose	Other	Blood & T-cell	Other	Digestive	Blood & T-cell	Blood & T-cell	Digestive	Blood & T-cell	HSC & B-cell	Muscle	Thymus	Blood & T-cell	ENCODE2012	ENCODE2012	Epithelial	Blood & T-cell
51	EnhA10		HSC & B-cell	HSC & B-cell	HSC & B-cell	ENCODE2012	HSC & B-cell	Blood & T-cell	HSC & B-cell	ENCODE2012	HSC & B-cell	HSC & B-cell	Blood & T-cell	HSC & B-cell	ENCODE2012	Blood & T-cell	Mesench	Blood & T-cell	ENCODE2012	Blood & T-cell	ENCODE2012	Blood & T-cell	Blood & T-cell	Blood & T-cell	Blood & T-cell	ENCODE2012	HSC & B-cell	Blood & T-cell	Thymus	Blood & T-cell	Mesench	ENCODE2012	ENCODE2012	ENCODE2012	ENCODE2012	Myosat	Adipose	ENCODE2012	ENCODE2012	ENCODE2012	ENCODE2012	ENCODE2012	Mesench	ENCODE2012	HSC & B-cell	ENCODE2012	ENCODE2012	ENCODE2012	ENCODE2012
52	EnhA11		HSC & B-cell	ENCODE2012	HSC & B-cell	ENCODE2012	ENCODE2012	HSC & B-cell	HSC & B-cell	ENCODE2012	HSC & B-cell	HSC & B-cell	ENCODE2012	HSC & B-cell	HSC & B-cell	HSC & B-cell	HSC & B-cell	ENCODE2012	ENCODE2012	ENCODE2012	HSC & B-cell	HSC & B-cell	Other	ENCODE2012	HSC & B-cell	Mesench	Mesench	ENCODE2012	Other	ENCODE2012	Other	Adipose	ENCODE2012	IMR90	HSC & B-cell	Other	HSC & B-cell	Epithelial	ENCODE2012	Other	ENCODE2012	Digestive	Digestive	HSC & B-cell	ENCODE2012	HSC & B-cell	ENCODE2012	Epithelial	ENCODE2012
53	EnhA12		ENCODE2012	ENCODE2012	Epithelial	Epithelial	Epithelial	ENCODE2012	Epithelial	ENCODE2012	ENCODE2012	ENCODE2012	ENCODE2012	Epithelial	Epithelial	ENCODE2012	ENCODE2012	Epithelial	ENCODE2012	ES-deriv	ES-deriv	ENCODE2012	Other	ENCODE2012	Digestive	Digestive	Mesench	ES-deriv	ES-deriv	Other	Epithelial	ES-deriv	ES-deriv	Other	ENCODE2012	ES-deriv	ES-deriv	ENCODE2012	Myosat	ES-deriv	ES-deriv	ES-deriv	ES-deriv	ENCODE2012	Other	ENCODE2012	ENCODE2012	ENCODE2012	Muscle
54	EnhA13		ENCODE2012	ENCODE2012	Epithelial	Epithelial	Epithelial	Epithelial	ENCODE2012	ENCODE2012	ENCODE2012	ENCODE2012	ENCODE2012	Epithelial	Epithelial	ENCODE2012	ENCODE2012	ENCODE2012	Epithelial	Mesench	ENCODE2012	Digestive	ENCODE2012	Other	Myosat	ENCODE2012	ENCODE2012	Other	ENCODE2012	ENCODE2012	Epithelial	Epithelial	Mesench	ENCODE2012	Mesench	Other	ENCODE2012	ES-deriv	ENCODE2012	Other	ENCODE2012	ENCODE2012	ENCODE2012	ENCODE2012	Epithelial	ESC	IMR90	ENCODE2012	ENCODE2012
55	EnhA14		Digestive	Digestive	Digestive	Digestive	Digestive	ENCODE2012	Digestive	Digestive	Digestive	Digestive	Digestive	Digestive	Digestive	Digestive	Digestive	Digestive	ENCODE2012	Other	Digestive	Digestive	Digestive	Other	Other	Digestive	ENCODE2012	Digestive	Digestive	ENCODE2012	ENCODE2012	Digestive	Epithelial	Digestive	ENCODE2012	ENCODE2012	Other	Other	IMR90	ENCODE2012	Digestive	Sm. Muscle	Digestive	ENCODE2012	ENCODE2012	Digestive	ENCODE2012	ES-deriv	ENCODE2012
56	EnhA15		Digestive	ENCODE2012	Digestive	Digestive	Digestive	Other	Digestive	Digestive	ENCODE2012	Digestive	Digestive	Other	Digestive	Digestive	ENCODE2012	Digestive	Digestive	Digestive	Digestive	Other	ENCODE2012	ENCODE2012	IMR90	Other	Digestive	ENCODE2012	Digestive	ENCODE2012	Heart	Mesench	Other	Digestive	ES-deriv	Epithelial	Digestive	Other	Digestive	Digestive	ENCODE2012	ENCODE2012	ENCODE2012	Other	ES-deriv	Other	Other	ENCODE2012	Mesench
57	EnhA16		ENCODE2012	ENCODE2012	ENCODE2012	ENCODE2012	ENCODE2012	ENCODE2012	ENCODE2012	ENCODE2012	ENCODE2012	ENCODE2012	ENCODE2012	ENCODE2012	ENCODE2012	ENCODE2012	ENCODE2012	ENCODE2012	ENCODE2012	ENCODE2012	ENCODE2012	ENCODE2012	HSC & B-cell	ENCODE2012	ENCODE2012	HSC & B-cell	Other	ENCODE2012	Blood & T-cell	ES-deriv	ENCODE2012	ESC	HSC & B-cell	Blood & T-cell	Other	ES-deriv	Other	ESC	Heart	iPSC	Epithelial	ENCODE2012	Other	ENCODE2012	iPSC	ENCODE2012	HSC & B-cell	ENCODE2012	Other
58	EnhA17		iPSC	ESC	ESC	ESC	iPSC	iPSC	ESC	ES-deriv	ES-deriv	Neurosph	ESC	ES-deriv	ES-deriv	ESC	ESC	Neurosph	ESC	ESC	ESC	ES-deriv	ES-deriv	Other	ES-deriv	ES-deriv	ESC	ESC	ES-deriv	Heart	Brain	ESC	ENCODE2012	ESC	Mesench	Brain	ES-deriv	iPSC	Epithelial	ES-deriv	Brain	ESC	ES-deriv	iPSC	Brain	Epithelial	Other	Brain	Mesench
59	EnhA18		iPSC	ESC	ESC	iPSC	ESC	ESC	ESC	iPSC	ESC	ESC	ESC	ESC	ESC	ESC	ESC	ESC	ESC	ESC	ESC	ESC	ESC	ESC	iPSC	ESC	ESC	ESC	iPSC	iPSC	iPSC	iPSC	iPSC	ESC	ESC	iPSC	ESC	ES-deriv	ES-deriv	ES-deriv	ES-deriv	ES-deriv	ESC	iPSC	ESC	ESC	ESC	ESC	ESC
60	EnhA19		ESC	iPSC	ESC	ESC	ESC	ESC	iPSC	iPSC	ESC	ESC	ESC	ESC	ESC	ESC	ESC	ESC	iPSC	ESC	ESC	ESC	ES-deriv	ES-deriv	ESC	ES-deriv	iPSC	ESC	ES-deriv	iPSC	ES-deriv	ES-deriv	ES-deriv	ES-deriv	ES-deriv	ESC	ES-deriv	iPSC	iPSC	ESC	ESC	ESC	Muscle	ES-deriv	ESC	iPSC	ES-deriv	Neurosph	iPSC
61	EnhA20		ENCODE2012	ENCODE2012	ENCODE2012	ENCODE2012	ENCODE2012	ENCODE2012	Myosat	HSC & B-cell	HSC & B-cell	Mesench	ENCODE2012	Other	ES-deriv	Other	ENCODE2012	Mesench	ENCODE2012	ENCODE2012	ENCODE2012	Epithelial	ENCODE2012	Mesench	ES-deriv	Muscle	Mesench	ENCODE2012	ES-deriv	Heart	HSC & B-cell	ENCODE2012	Other	ENCODE2012	ENCODE2012	ENCODE2012	Other	ENCODE2012	Epithelial	ENCODE2012	Adipose	Epithelial	Epithelial	ES-deriv	ES-deriv	ENCODE2012	HSC & B-cell	Muscle	Other
62	TxEnh1		ENCODE2012	ENCODE2012	ENCODE2012	ENCODE2012	ENCODE2012	ENCODE2012	ENCODE2012	ENCODE2012	ENCODE2012	Mesench	ENCODE2012	Myosat	IMR90	ENCODE2012	Mesench	Mesench	ENCODE2012	Mesench	ENCODE2012	IMR90	Mesench	ENCODE2012	Epithelial	ENCODE2012	ENCODE2012	ENCODE2012	IMR90	ENCODE2012	Heart	ENCODE2012	Mesench	ENCODE2012	Epithelial	ENCODE2012	ENCODE2012	ENCODE2012	Sm. Muscle	ES-deriv	Epithelial	Epithelial	Epithelial	ENCODE2012	Epithelial	ENCODE2012	ENCODE2012	ENCODE2012	ENCODE2012
63	TxEnh2		ENCODE2012	ENCODE2012	ENCODE2012	ENCODE2012	ENCODE2012	ENCODE2012	ENCODE2012	ENCODE2012	ENCODE2012	ENCODE2012	ENCODE2012	ENCODE2012	ENCODE2012	ENCODE2012	ENCODE2012	ENCODE2012	Blood & T-cell	Blood & T-cell	Blood & T-cell	ES-deriv	IMR90	ENCODE2012	IMR90	ENCODE2012	Blood & T-cell	Blood & T-cell	IMR90	ENCODE2012	Blood & T-cell	ENCODE2012	Blood & T-cell	Blood & T-cell	ENCODE2012	HSC & B-cell	Blood & T-cell	HSC & B-cell	ENCODE2012	Blood & T-cell	ENCODE2012	Blood & T-cell	Other	HSC & B-cell	ENCODE2012	ENCODE2012	Muscle	HSC & B-cell	Mesench
64	TxEnh3		ENCODE2012	ENCODE2012	ENCODE2012	ENCODE2012	ENCODE2012	ENCODE2012	ENCODE2012	IMR90	ENCODE2012	ENCODE2012	ENCODE2012	IMR90	ENCODE2012	ES-deriv	ENCODE2012	ENCODE2012	IMR90	ENCODE2012	ENCODE2012	ENCODE2012	ENCODE2012	ENCODE2012	ENCODE2012	ES-deriv	ENCODE2012	Digestive	ES-deriv	HSC & B-cell	Digestive	Epithelial	ES-deriv	ES-deriv	Epithelial	IMR90	ESC	ES-deriv	Epithelial	ES-deriv	ENCODE2012	ES-deriv	ESC	Muscle	ESC	Other	ESC	Muscle	Epithelial
65	TxEnh4		Other	Digestive	IMR90	Muscle	Muscle	Digestive	HSC & B-cell	Epithelial	HSC & B-cell	Blood & T-cell	Other	Epithelial	Epithelial	Other	Digestive	Adipose	Epithelial	Digestive	Epithelial	ES-deriv	Digestive	ES-deriv	Sm. Muscle	ES-deriv	Digestive	Thymus	ENCODE2012	Digestive	ES-deriv	Other	Epithelial	HSC & B-cell	Mesench	ES-deriv	HSC & B-cell	ENCODE2012	ESC	ENCODE2012	Thymus	Other	HSC & B-cell	Digestive	Muscle	Neurosph	Blood & T-cell	Mesench	ESC
66	TxEnh5		Digestive	Digestive	ES-deriv	IMR90	Other	Epithelial	Other	Muscle	Muscle	Epithelial	Epithelial	Other	Blood & T-cell	Epithelial	ES-deriv	HSC & B-cell	Sm. Muscle	Digestive	Epithelial	HSC & B-cell	Digestive	Adipose	Epithelial	Thymus	Digestive	Digestive	ENCODE2012	Digestive	ES-deriv	ES-deriv	Blood & T-cell	Mesench	Other	Digestive	Heart	Epithelial	ES-deriv	Other	Muscle	HSC & B-cell	Other	Other	HSC & B-cell	ES-deriv	ES-deriv	ENCODE2012	Heart
67	TxEnh6		Blood & T-cell	Blood & T-cell	Blood & T-cell	Blood & T-cell	Blood & T-cell	Blood & T-cell	Blood & T-cell	Blood & T-cell	Blood & T-cell	Blood & T-cell	Blood & T-cell	Digestive	Blood & T-cell	HSC & B-cell	Other	HSC & B-cell	Blood & T-cell	Digestive	Epithelial	Muscle	Blood & T-cell	Muscle	Thymus	ENCODE2012	IMR90	Epithelial	Digestive	HSC & B-cell	Blood & T-cell	HSC & B-cell	Thymus	Blood & T-cell	Epithelial	HSC & B-cell	ENCODE2012	HSC & B-cell	Blood & T-cell	Blood & T-cell	Epithelial	Digestive	HSC & B-cell	Adipose	Digestive	ES-deriv	Epithelial	Thymus	Sm. Muscle
68	TxEnh7		ENCODE2012	IMR90	ENCODE2012	IMR90	ENCODE2012	ENCODE2012	IMR90	ENCODE2012	ENCODE2012	ENCODE2012	Epithelial	Muscle	Muscle	ENCODE2012	Heart	ENCODE2012	Muscle	ENCODE2012	IMR90	ENCODE2012	ES-deriv	Epithelial	ES-deriv	Heart	ES-deriv	Heart	ENCODE2012	Adipose	Epithelial	Mesench	Heart	Sm. Muscle	ES-deriv	ENCODE2012	Other	Other	ES-deriv	Other	Brain	Sm. Muscle	ES-deriv	ES-deriv	ENCODE2012	ES-deriv	Other	Muscle	Other
69	TxEnh8		ENCODE2012	Mesench	Myosat	IMR90	Epithelial	ENCODE2012	HSC & B-cell	ENCODE2012	Mesench	ENCODE2012	Digestive	Muscle	Muscle	HSC & B-cell	ENCODE2012	Mesench	Other	ES-deriv	ENCODE2012	Epithelial	Mesench	ENCODE2012	Digestive	IMR90	IMR90	ES-deriv	HSC & B-cell	Epithelial	ES-deriv	Blood & T-cell	Mesench	IMR90	IMR90	ENCODE2012	HSC & B-cell	Digestive	Digestive	Blood & T-cell	IMR90	Mesench	HSC & B-cell	Digestive	IMR90	Blood & T-cell	Epithelial	IMR90	IMR90
70	TxWk1		ENCODE2012	ES-deriv	HSC & B-cell	HSC & B-cell	Digestive	Digestive	ES-deriv	HSC & B-cell	Epithelial	Blood & T-cell	ES-deriv	Blood & T-cell	Epithelial	HSC & B-cell	HSC & B-cell	Mesench	Epithelial	HSC & B-cell	HSC & B-cell	ESC	Mesench	Other	ES-deriv	Epithelial	Blood & T-cell	Blood & T-cell	HSC & B-cell	Mesench	Other	Blood & T-cell	Mesench	ESC	HSC & B-cell	Digestive	Blood & T-cell	Neurosph	Muscle	ENCODE2012	IMR90	Muscle	Neurosph	iPSC	Adipose	Thymus	ENCODE2012	ENCODE2012	Digestive
71	TxWk2		Digestive	Digestive	Epithelial	ES-deriv	Muscle	Sm. Muscle	IMR90	Other	Muscle	Digestive	ES-deriv	ES-deriv	Heart	Other	Other	ES-deriv	Other	ES-deriv	Epithelial	ES-deriv	ES-deriv	Epithelial	Other	ESC	Other	HSC & B-cell	Epithelial	Epithelial	Heart	ES-deriv	Brain	Epithelial	ES-deriv	ES-deriv	ES-deriv	Neurosph	IMR90	Other	ES-deriv	ES-deriv	ES-deriv	IMR90	Adipose	Digestive	Digestive	Blood & T-cell	Blood & T-cell
72	Tx1		ENCODE2012	ENCODE2012	ENCODE2012	ENCODE2012	ENCODE2012	ENCODE2012	ENCODE2012	ENCODE2012	ENCODE2012	ENCODE2012	ENCODE2012	ENCODE2012	ENCODE2012	ENCODE2012	ENCODE2012	ENCODE2012	ES-deriv	ENCODE2012	IMR90	ENCODE2012	IMR90	ENCODE2012	IMR90	ENCODE2012	Blood & T-cell	ES-deriv	Blood & T-cell	ENCODE2012	Blood & T-cell	ESC	ES-deriv	Blood & T-cell	Blood & T-cell	ES-deriv	ENCODE2012	ESC	ES-deriv	Blood & T-cell	ENCODE2012	Blood & T-cell	ENCODE2012	ENCODE2012	Other	ES-deriv	ESC	HSC & B-cell	ENCODE2012
73	Tx2		ENCODE2012	ENCODE2012	ENCODE2012	ENCODE2012	ENCODE2012	ENCODE2012	ENCODE2012	ENCODE2012	ENCODE2012	ENCODE2012	ENCODE2012	IMR90	IMR90	ENCODE2012	ENCODE2012	ENCODE2012	ES-deriv	ENCODE2012	ENCODE2012	ES-deriv	ENCODE2012	ENCODE2012	ENCODE2012	IMR90	ES-deriv	ES-deriv	Epithelial	Heart	Epithelial	ENCODE2012	Epithelial	Digestive	ES-deriv	ES-deriv	Other	ENCODE2012	ENCODE2012	ENCODE2012	ESC	ES-deriv	Mesench	ES-deriv	ENCODE2012	Epithelial	Mesench	Digestive	Epithelial
74	Tx3		IMR90	IMR90	ENCODE2012	ENCODE2012	ES-deriv	ENCODE2012	ENCODE2012	ENCODE2012	ENCODE2012	ENCODE2012	ENCODE2012	IMR90	ENCODE2012	ENCODE2012	ENCODE2012	ES-deriv	ES-deriv	ENCODE2012	ES-deriv	ES-deriv	ENCODE2012	ENCODE2012	Heart	ESC	IMR90	ES-deriv	ES-deriv	ES-deriv	IMR90	IMR90	ES-deriv	ESC	ES-deriv	ES-deriv	ENCODE2012	Digestive	ENCODE2012	ES-deriv	ENCODE2012	Epithelial	ENCODE2012	Digestive	Epithelial	Epithelial	ES-deriv	Heart	Heart
75	Tx4		ENCODE2012	ENCODE2012	ENCODE2012	ENCODE2012	ENCODE2012	ENCODE2012	ES-deriv	ENCODE2012	ENCODE2012	ES-deriv	ENCODE2012	Epithelial	ENCODE2012	ENCODE2012	ENCODE2012	ES-deriv	IMR90	HSC & B-cell	ES-deriv	ENCODE2012	ESC	HSC & B-cell	ENCODE2012	HSC & B-cell	iPSC	Thymus	ESC	ESC	Mesench	Mesench	Epithelial	ENCODE2012	HSC & B-cell	ENCODE2012	HSC & B-cell	ENCODE2012	HSC & B-cell	Epithelial	Mesench	ENCODE2012	IMR90	Epithelial	Epithelial	ES-deriv	Blood & T-cell	Blood & T-cell	Muscle
76	Tx5		Digestive	Digestive	Other	Blood & T-cell	Muscle	HSC & B-cell	IMR90	Muscle	Epithelial	ES-deriv	HSC & B-cell	Epithelial	Digestive	ENCODE2012	HSC & B-cell	HSC & B-cell	Epithelial	ES-deriv	ES-deriv	Blood & T-cell	Other	ES-deriv	Blood & T-cell	Mesench	Thymus	Adipose	Thymus	Epithelial	HSC & B-cell	HSC & B-cell	Epithelial	Blood & T-cell	Other	ES-deriv	Blood & T-cell	Heart	Digestive	Digestive	Mesench	Other	Sm. Muscle	ESC	Neurosph	HSC & B-cell	Digestive	ESC	Mesench
77	Tx6		ENCODE2012	ES-deriv	HSC & B-cell	ESC	HSC & B-cell	Mesench	HSC & B-cell	Mesench	Blood & T-cell	ES-deriv	ES-deriv	ESC	Other	Mesench	Mesench	Epithelial	iPSC	HSC & B-cell	HSC & B-cell	ENCODE2012	Epithelial	Blood & T-cell	Blood & T-cell	Blood & T-cell	ES-deriv	Adipose	HSC & B-cell	Epithelial	ESC	Other	HSC & B-cell	Epithelial	ENCODE2012	HSC & B-cell	Thymus	Digestive	iPSC	ENCODE2012	Blood & T-cell	Digestive	HSC & B-cell	Sm. Muscle	ENCODE2012	ENCODE2012	ENCODE2012	Digestive	Blood & T-cell
78	Tx7		ENCODE2012	ES-deriv	HSC & B-cell	HSC & B-cell	Mesench	Mesench	HSC & B-cell	Other	ES-deriv	ESC	Blood & T-cell	HSC & B-cell	Adipose	Blood & T-cell	ENCODE2012	Mesench	Mesench	ES-deriv	HSC & B-cell	ESC	Blood & T-cell	HSC & B-cell	Epithelial	iPSC	Digestive	Digestive	ESC	Blood & T-cell	Thymus	ES-deriv	Other	Epithelial	Epithelial	iPSC	Blood & T-cell	Sm. Muscle	Digestive	Epithelial	Other	ENCODE2012	HSC & B-cell	Muscle	Muscle	HSC & B-cell	ENCODE2012	Digestive	Sm. Muscle
79	Tx8		ENCODE2012	Blood & T-cell	HSC & B-cell	Blood & T-cell	Blood & T-cell	HSC & B-cell	HSC & B-cell	HSC & B-cell	HSC & B-cell	Blood & T-cell	ES-deriv	HSC & B-cell	Epithelial	HSC & B-cell	ES-deriv	Blood & T-cell	ENCODE2012	HSC & B-cell	Thymus	Epithelial	Mesench	ES-deriv	Other	Epithelial	Digestive	HSC & B-cell	Mesench	Blood & T-cell	Muscle	Adipose	Other	Digestive	Mesench	ENCODE2012	ES-deriv	Digestive	ESC	Muscle	Blood & T-cell	Epithelial	ENCODE2012	Mesench	Digestive	Mesench	Blood & T-cell	Blood & T-cell	iPSC
80	TxEx1		ES-deriv	HSC & B-cell	HSC & B-cell	Epithelial	ES-deriv	ES-deriv	ENCODE2012	ENCODE2012	ESC	ESC	ENCODE2012	Thymus	Muscle	Other	Mesench	HSC & B-cell	Digestive	HSC & B-cell	Mesench	HSC & B-cell	Digestive	ESC	ENCODE2012	Muscle	Digestive	ENCODE2012	Other	iPSC	Epithelial	ENCODE2012	Adipose	Other	Blood & T-cell	ENCODE2012	Blood & T-cell	Epithelial	HSC & B-cell	ENCODE2012	Blood & T-cell	ES-deriv	IMR90	Mesench	iPSC	Epithelial	ENCODE2012	Mesench	Blood & T-cell
81	TxEx2		Other	Muscle	HSC & B-cell	Adipose	Muscle	ENCODE2012	HSC & B-cell	Digestive	Mesench	HSC & B-cell	ES-deriv	Epithelial	Other	ES-deriv	Blood & T-cell	IMR90	Epithelial	HSC & B-cell	Digestive	HSC & B-cell	Digestive	ESC	Blood & T-cell	Blood & T-cell	Other	Sm. Muscle	Mesench	ENCODE2012	Thymus	Thymus	Digestive	Blood & T-cell	Epithelial	ES-deriv	Sm. Muscle	Epithelial	Muscle	Heart	Mesench	ESC	Mesench	HSC & B-cell	Blood & T-cell	ESC	Epithelial	Digestive	Other
82	TxEx3		Digestive	Other	Digestive	IMR90	Muscle	Muscle	HSC & B-cell	Blood & T-cell	Epithelial	Epithelial	Other	Adipose	Digestive	HSC & B-cell	HSC & B-cell	Epithelial	Epithelial	ES-deriv	ENCODE2012	Other	Epithelial	ES-deriv	Thymus	Digestive	ES-deriv	Mesench	Other	Digestive	Sm. Muscle	HSC & B-cell	ES-deriv	ES-deriv	Other	Epithelial	Digestive	Heart	Blood & T-cell	HSC & B-cell	Blood & T-cell	Thymus	Digestive	Other	Neurosph	ENCODE2012	ESC	Mesench	ESC
83	TxEx4		ENCODE2012	ENCODE2012	Muscle	ENCODE2012	ENCODE2012	ENCODE2012	ENCODE2012	ENCODE2012	IMR90	Adipose	ENCODE2012	IMR90	Muscle	ENCODE2012	ENCODE2012	HSC & B-cell	Blood & T-cell	Digestive	Blood & T-cell	Epithelial	Blood & T-cell	Epithelial	ENCODE2012	ENCODE2012	Epithelial	Muscle	Muscle	ENCODE2012	ENCODE2012	Epithelial	Digestive	Blood & T-cell	ENCODE2012	ES-deriv	Epithelial	Mesench	Other	ES-deriv	Blood & T-cell	Mesench	ENCODE2012	Other	Blood & T-cell	Digestive	Myosat	ENCODE2012	Blood & T-cell
84	znf1		HSC & B-cell	HSC & B-cell	HSC & B-cell	ES-deriv	ES-deriv	ENCODE2012	Digestive	HSC & B-cell	ESC	ES-deriv	HSC & B-cell	Epithelial	Muscle	Neurosph	HSC & B-cell	ES-deriv	Brain	ESC	HSC & B-cell	Epithelial	iPSC	Epithelial	ENCODE2012	ENCODE2012	ENCODE2012	ES-deriv	HSC & B-cell	Neurosph	ENCODE2012	ENCODE2012	ES-deriv	Brain	HSC & B-cell	Blood & T-cell	Epithelial	ENCODE2012	ENCODE2012	ENCODE2012	HSC & B-cell	ES-deriv	ENCODE2012	Epithelial	HSC & B-cell	HSC & B-cell	ES-deriv	Digestive	Other
85	znf2		HSC & B-cell	HSC & B-cell	HSC & B-cell	Epithelial	HSC & B-cell	Epithelial	ES-deriv	Epithelial	HSC & B-cell	HSC & B-cell	Epithelial	Other	HSC & B-cell	ENCODE2012	ES-deriv	Neurosph	ES-deriv	Muscle	Mesench	Epithelial	Epithelial	Sm. Muscle	Other	Epithelial	ES-deriv	Neurosph	ENCODE2012	IMR90	ENCODE2012	Mesench	Digestive	Muscle	Digestive	ES-deriv	ENCODE2012	ESC	Mesench	Muscle	Other	Blood & T-cell	Other	ESC	Digestive	ES-deriv	Digestive	HSC & B-cell	Sm. Muscle
86	DNase1		Other	ESC	Digestive	Other	Epithelial	HSC & B-cell	HSC & B-cell	iPSC	ESC	ENCODE2012	Other	ENCODE2012	Muscle	Epithelial	ES-deriv	Other	Epithelial	Muscle	Digestive	Heart	ENCODE2012	ES-deriv	Thymus	iPSC	ES-deriv	Blood & T-cell	ENCODE2012	IMR90	Digestive	Blood & T-cell	HSC & B-cell	Brain	HSC & B-cell	Other	Digestive	Other	ENCODE2012	Brain	ENCODE2012	Epithelial	ENCODE2012	ENCODE2012	ENCODE2012	ENCODE2012	ENCODE2012	Epithelial	Muscle
87	BivProm1		ESC	ESC	ENCODE2012	iPSC	ESC	HSC & B-cell	ESC	HSC & B-cell	ESC	Sm. Muscle	ESC	iPSC	iPSC	ESC	Digestive	ESC	Epithelial	Epithelial	iPSC	ENCODE2012	HSC & B-cell	Muscle	Other	ESC	Myosat	Adipose	Sm. Muscle	Epithelial	Muscle	Sm. Muscle	Brain	Brain	ENCODE2012	ES-deriv	Muscle	Thymus	Neurosph	ES-deriv	Heart	Digestive	Muscle	Epithelial	Adipose	Brain	Digestive	Other	Digestive
88	BivProm2		ENCODE2012	Digestive	Muscle	Other	HSC & B-cell	Thymus	Digestive	ESC	Muscle	ESC	iPSC	ESC	Thymus	HSC & B-cell	ES-deriv	iPSC	Sm. Muscle	Blood & T-cell	Digestive	HSC & B-cell	Digestive	HSC & B-cell	ESC	iPSC	ESC	Muscle	ESC	ESC	Epithelial	ESC	Blood & T-cell	Other	ES-deriv	IMR90	Epithelial	Brain	Blood & T-cell	Epithelial	ENCODE2012	ENCODE2012	Epithelial	Muscle	iPSC	Brain	Blood & T-cell	Sm. Muscle	Brain
89	BivProm3		Other	Digestive	Epithelial	ENCODE2012	Blood & T-cell	IMR90	Muscle	HSC & B-cell	Muscle	HSC & B-cell	Epithelial	Muscle	ESC	Mesench	iPSC	HSC & B-cell	Epithelial	iPSC	Digestive	HSC & B-cell	ENCODE2012	Thymus	Sm. Muscle	Epithelial	iPSC	Muscle	Myosat	ESC	Muscle	ESC	ESC	ENCODE2012	Digestive	ENCODE2012	Blood & T-cell	iPSC	Muscle	ES-deriv	Mesench	Epithelial	ESC	Thymus	ESC	ESC	Mesench	ESC	Other
90	BivProm4		ENCODE2012	ENCODE2012	IMR90	Mesench	ENCODE2012	ENCODE2012	Myosat	Sm. Muscle	Mesench	Mesench	Mesench	Mesench	Mesench	ENCODE2012	Epithelial	Sm. Muscle	ENCODE2012	ENCODE2012	ENCODE2012	ENCODE2012	HSC & B-cell	Mesench	Thymus	ENCODE2012	HSC & B-cell	ENCODE2012	ENCODE2012	ESC	iPSC	Adipose	IMR90	Adipose	iPSC	ENCODE2012	Sm. Muscle	ESC	ENCODE2012	Myosat	Neurosph	Other	Myosat	Epithelial	Mesench	ENCODE2012	iPSC	ENCODE2012	IMR90
91	PromF1		Muscle	Other	Muscle	HSC & B-cell	Digestive	Other	HSC & B-cell	ENCODE2012	Thymus	Digestive	Muscle	Adipose	HSC & B-cell	Blood & T-cell	HSC & B-cell	ES-deriv	ESC	Epithelial	Muscle	ES-deriv	ENCODE2012	Digestive	iPSC	Digestive	Digestive	IMR90	Digestive	HSC & B-cell	Digestive	Epithelial	ES-deriv	HSC & B-cell	Other	Other	ENCODE2012	Other	ESC	Epithelial	ES-deriv	ES-deriv	Muscle	Digestive	Digestive	Epithelial	ES-deriv	ES-deriv	Other
92	PromF2		HSC & B-cell	HSC & B-cell	ENCODE2012	ENCODE2012	ENCODE2012	Myosat	Adipose	Muscle	IMR90	Thymus	HSC & B-cell	Blood & T-cell	Other	HSC & B-cell	ENCODE2012	HSC & B-cell	Digestive	Blood & T-cell	Mesench	HSC & B-cell	ENCODE2012	Sm. Muscle	ENCODE2012	ENCODE2012	Blood & T-cell	Digestive	Digestive	Epithelial	Myosat	HSC & B-cell	Muscle	Sm. Muscle	Digestive	ENCODE2012	Other	HSC & B-cell	Digestive	ENCODE2012	ENCODE2012	Muscle	IMR90	ENCODE2012	Blood & T-cell	Digestive	ENCODE2012	HSC & B-cell	Digestive
93	PromF3		ENCODE2012	Sm. Muscle	IMR90	ENCODE2012	ENCODE2012	Epithelial	Sm. Muscle	Digestive	Myosat	Sm. Muscle	Brain	Digestive	Adipose	ENCODE2012	Mesench	Epithelial	Digestive	Mesench	HSC & B-cell	ENCODE2012	ENCODE2012	Mesench	Brain	ENCODE2012	ESC	Muscle	ENCODE2012	Digestive	ENCODE2012	Muscle	Digestive	Muscle	HSC & B-cell	Epithelial	Digestive	Muscle	Digestive	ESC	Epithelial	ENCODE2012	Mesench	Brain	Sm. Muscle	Other	Brain	ENCODE2012	Myosat
94	PromF4		Mesench	Brain	Thymus	ESC	Epithelial	Digestive	Muscle	Mesench	Adipose	Brain	ENCODE2012	Other	ENCODE2012	Mesench	Brain	Muscle	Epithelial	Epithelial	HSC & B-cell	IMR90	ENCODE2012	ESC	Digestive	Sm. Muscle	Heart	Muscle	Digestive	Muscle	HSC & B-cell	Sm. Muscle	Digestive	Heart	Heart	ESC	Epithelial	Mesench	Mesench	Neurosph	Blood & T-cell	Brain	Myosat	Myosat	Brain	Digestive	HSC & B-cell	iPSC	ESC
95	PromF5		ENCODE2012	ESC	Myosat	Sm. Muscle	Sm. Muscle	ESC	Epithelial	Mesench	Sm. Muscle	Mesench	Epithelial	Adipose	Muscle	Digestive	IMR90	Heart	ENCODE2012	iPSC	Heart	ESC	ENCODE2012	ESC	ESC	Epithelial	ENCODE2012	Brain	Epithelial	ESC	iPSC	Digestive	Epithelial	Digestive	ENCODE2012	Muscle	Digestive	Other	Muscle	Brain	Mesench	ENCODE2012	ES-deriv	Myosat	Digestive	Mesench	Muscle	Brain	Digestive
96	PromF6		ENCODE2012	Mesench	Myosat	ENCODE2012	ENCODE2012	ENCODE2012	ENCODE2012	Mesench	Epithelial	Mesench	IMR90	Myosat	ENCODE2012	ENCODE2012	Epithelial	ENCODE2012	Digestive	Digestive	Mesench	ENCODE2012	ENCODE2012	ENCODE2012	Epithelial	ENCODE2012	ENCODE2012	Sm. Muscle	HSC & B-cell	ENCODE2012	ENCODE2012	ENCODE2012	ESC	Neurosph	Sm. Muscle	ES-deriv	ENCODE2012	ENCODE2012	ENCODE2012	ESC	Mesench	ENCODE2012	iPSC	ENCODE2012	ENCODE2012	ENCODE2012	HSC & B-cell	HSC & B-cell	ESC
97	PromF7		ENCODE2012	Myosat	ENCODE2012	ENCODE2012	ENCODE2012	HSC & B-cell	ENCODE2012	ENCODE2012	ENCODE2012	ENCODE2012	ENCODE2012	ENCODE2012	ENCODE2012	HSC & B-cell	Mesench	ENCODE2012	ENCODE2012	Blood & T-cell	ENCODE2012	Mesench	ENCODE2012	ENCODE2012	ENCODE2012	ENCODE2012	Epithelial	ENCODE2012	ENCODE2012	ENCODE2012	ENCODE2012	ENCODE2012	Blood & T-cell	Mesench	ENCODE2012	ENCODE2012	Blood & T-cell	ENCODE2012	IMR90	Mesench	ENCODE2012	Mesench	Epithelial	Other	ES-deriv	ENCODE2012	ENCODE2012	ENCODE2012	ENCODE2012
98	TSS1		Sm. Muscle	HSC & B-cell	Epithelial	Thymus	Epithelial	ENCODE2012	Adipose	Epithelial	Mesench	Epithelial	HSC & B-cell	IMR90	Neurosph	Brain	ESC	Epithelial	ENCODE2012	ENCODE2012	Digestive	Brain	ESC	Muscle	Muscle	Heart	HSC & B-cell	Neurosph	Blood & T-cell	ENCODE2012	Muscle	Blood & T-cell	Digestive	Myosat	ENCODE2012	Heart	ENCODE2012	Mesench	ESC	ESC	Digestive	Epithelial	Blood & T-cell	Digestive	ENCODE2012	Muscle	Sm. Muscle	Brain	Digestive
99	TSS2		HSC & B-cell	Epithelial	Sm. Muscle	Epithelial	Thymus	Digestive	Epithelial	Epithelial	Other	Epithelial	Neurosph	Brain	Heart	Muscle	ENCODE2012	HSC & B-cell	IMR90	ENCODE2012	Muscle	Heart	Other	HSC & B-cell	Heart	ES-deriv	ESC	ESC	Neurosph	ENCODE2012	Other	Brain	Myosat	ESC	Muscle	Mesench	Other	Epithelial	Other	Thymus	ENCODE2012	Adipose	Other	Other	ESC	Digestive	Blood & T-cell	HSC & B-cell	ENCODE2012
[truncated: 53 more columns]

## Sheet: genome_context_enrichment
Fig 3A, 3B and Additional File 1 Fig S18: (A) Fold enrichments of full-stack states with external genome annotations (Methods). Each row corresponds to a state and each column corresponds to one external genomic annotation: CpG Islands, Exons, coding sequences, gene bodies, transcription end sites (TES), transcription start sites (TSS), TSS and 2kb surrounding regions, lamina associated domains (…
	hg19 state enrichments with hg19 genome contexts (Fig. 3A)																Fig. 3B				Fig. S18: hg38 (liftedOver) state enrichments with hg38 genome contexts
	state	% Genome	GENCODE_coding	RefSeqExon	RefSeqGene	RefSeqTES	CpGIsland	RefSeqTSS	RefSeqTSS2kb	assembly_gap	laminB1lads	phastCons_elements	pseudogene	repeat_elements	znf_genes		max_enriched consHMM state	state_order_by_group (mostly ignored by end user)			state	% Genome	GENCODE_coding	RefSeqExon	RefSeqGene	RefSeqTES	CpGIsland	RefSeqTSS	RefSeqTSS2kb	assembly_gap	phastCons_elements	pseudogene	repeat_elements	znf_genes
0	GapArtf1	11.8611	0.23111	0.18506	0.27014	0.31368	0.25999	0.24865	0.26917	8.43014	0.42658	0.21454	1.59328	0.55816	0.21		96-AM_SPrim	0			GapArtf1	4.88461	0.37969	0.39478	0.54778	0.68955	0.56931	0.53401	0.58265	19.9012	0.4392	3.33336	1.29228	0.37011
1	GapArtf2	0.05002	0.25684	0.3344	0.15382	0.41706	1.25381	1.59505	0.80297	0.01646	0.09111	0.35251	1.64973	1.84934	1.44032		96-AM_SPrim	1			GapArtf2	0.05294	0.2448	0.30345	0.14054	0.39475	1.17601	1.45254	0.72359	0	0.79994	1.5907	1.39631	1.37105
2	GapArtf3	0.01197	0.68784	0.9104	0.29798	2.03318	5.00661	4.87066	2.2263	0.01344	0.18192	0.70738	1.73726	1.69643	1.26078		95-AM_SPrim	2			GapArtf3	0.01231	0.85933	0.84354	0.28244	1.98099	4.58752	4.24863	2.04938	0	0.88715	1.67125	1.39474	1.23533
3	Quies1	9.88287	0.0461	0.08665	0.54135	0.19246	0.01705	0.06242	0.12756	1e-05	1.92699	0.70141	0.4165	1.02525	0.40041		30-AM_SMam	3			Quies1	10.6604	0.04313	0.08056	0.50052	0.17709	0.01795	0.05713	0.1182	0	0.66466	0.40021	0.94862	0.37394
4	Quies2	3.07043	0.15482	0.16821	0.55907	0.22083	0.03539	0.18891	0.1677	4e-05	2.02059	0.58388	0.5231	1.18104	0.28893		76-AM_Prim	4			Quies2	3.31352	0.14471	0.15636	0.51944	0.20708	0.03254	0.17731	0.15609	0	0.55188	0.50331	1.0976	0.2697
5	Quies3	12.2259	0.21849	0.3893	1.01022	0.76478	0.07235	0.13605	0.44251	8e-05	1.0891	0.82365	1.24432	1.19498	0.55446		80-AM_Prim	5			Quies3	13.1741	0.20503	0.36179	0.94088	0.71491	0.07519	0.12375	0.41257	0.02353	0.7638	1.16774	1.10757	0.51711
6	Quies4	4.45199	0.07164	0.11587	0.58904	0.27649	0.08852	0.11029	0.20638	0.00037	1.4992	0.34831	1.46072	1.73341	0.80219		86-AM_Prim	6			Quies4	4.79523	0.06756	0.10954	0.54582	0.2673	0.08402	0.10905	0.19375	0	0.32376	1.40516	1.6012	0.75011
7	Quies5	1.69187	0.22303	0.32597	0.70392	0.61862	0.05888	0.16507	0.40832	0.00011	1.51296	1.2146	0.85478	1.25807	0.20172		72-AM_Prim	7			Quies5	1.81987	0.2075	0.3021	0.65618	0.58758	0.04538	0.15719	0.38379	0	1.13238	0.77633	1.17321	0.18841
8	HET1	0.70632	0.43036	0.33941	0.54965	0.19692	0.28579	0.53442	0.27931	4e-05	1.94557	0.47116	0.95186	1.41269	0.33382		76-AM_Prim	8			HET1	0.76189	0.40245	0.31525	0.51063	0.18287	0.27043	0.49659	0.25986	0	0.42918	0.90925	1.30532	0.31175
9	HET2	0.69208	1.00779	0.78806	0.79297	0.41701	1.24716	0.54099	0.52292	1e-05	1.53403	0.72452	0.57691	0.61241	0.66257		82-AM_Prim	9			HET2	0.74621	0.94329	0.73236	0.74629	0.38276	1.16514	0.5029	0.4816	0	0.66412	0.54822	0.56684	0.61903
10	HET3	1.35905	0.08018	0.16241	0.79115	0.3761	0	0.06323	0.17084	6e-05	1.40455	0.30817	0.72163	1.86329	1.76672		86-AM_Prim	10			HET3	1.46577	0.07499	0.15107	0.73519	0.35169	0	0.06505	0.16054	0	0.28511	0.6941	1.72325	1.65012
11	HET4	0.56345	0.22598	0.46538	0.56531	0.74054	0.00032	0.0817	0.20839	0.00059	0.9201	0.33068	1.34819	1.87258	6.03007		93-AM_SPrim	11			HET4	0.60589	0.2119	0.43323	0.52379	0.68984	0	0.07615	0.19643	0	0.28003	1.29591	1.72862	5.65756
12	HET5	0.24898	1.75881	1.95305	0.80299	1.42451	1.28173	0.65328	0.85991	0.00076	0.91547	0.58578	2.52038	1.57877	13.9662		100-artifact	12			HET5	0.26702	1.65339	1.82601	0.74794	1.3305	1.17324	0.62205	0.80599	0	0.48532	2.39091	1.45515	13.128
13	HET6	0.58085	0.86012	0.6667	0.48384	0.62856	1.28145	0.85592	0.6541	0	1.22947	0.45935	2.84604	1.65569	2.58175		93-AM_SPrim	13			HET6	0.62734	0.80316	0.62311	0.44526	0.57742	1.12982	0.82864	0.61267	0.9884	0.36683	2.74856	1.51735	2.4097
14	HET7	1.0233	0.36094	0.35169	0.67655	0.39757	0.63719	0.42586	0.41143	0.00012	1.35898	0.32238	1.62673	1.78148	2.036		93-AM_SPrim	14			HET7	1.10268	0.33826	0.32893	0.62816	0.37905	0.59348	0.41006	0.38419	0	0.28101	1.57156	1.64325	1.89933
15	HET8	0.43461	0.89393	0.72387	0.64143	0.60005	0.47103	0.70613	0.9062	0.00024	0.92604	0.47009	1.57481	1.44071	0.86536		82-AM_Prim	15			HET8	0.47028	0.83384	0.67037	0.5922	0.56289	0.42906	0.64099	0.83903	0.65925	0.42412	1.49349	1.33161	0.8056
16	HET9	0.99786	0.35257	0.37022	0.41959	0.74919	0.02131	0.43979	0.60131	0.00033	1.1951	0.50739	3.53377	1.4922	1.44022		93-AM_SPrim	16			HET9	1.06858	0.33165	0.34689	0.38553	0.71385	0.01952	0.41164	0.56331	0	0.45837	3.40869	1.38095	1.3548
17	ReprPC1	0.19109	2.90672	3.07054	1.05397	3.67567	8.85803	3.03531	8.50874	0	0.78215	2.51156	0.89097	0.36511	0.30197		1-AM_allVert	17			ReprPC1	0.20641	2.71437	2.83923	0.97604	3.3749	7.92825	2.8165	7.88767	0	2.33542	0.84826	0.34641	0.28161
18	ReprPC2	0.32486	0.87121	1.40475	0.8653	2.71868	0.51733	0.77463	5.49939	6e-05	0.95968	1.66288	1.1922	0.77825	0.27905		5-AM_Mam	18			ReprPC2	0.35298	0.80911	1.29429	0.79712	2.49654	0.74398	0.71458	5.07737	0.87833	1.54493	1.17734	0.72406	0.25619
19	ReprPC3	1.1072	0.55272	0.67963	0.70664	1.05521	0.00464	0.40468	1.13986	0.00012	1.22069	1.15513	1.3947	0.9976	0.36298		100-artifact	19			ReprPC3	1.19417	0.51789	0.632	0.6541	0.97711	0.00434	0.37865	1.05989	0	1.08794	1.34263	0.93836	0.33902
20	ReprPC4	3.93482	0.3207	0.41408	0.69151	0.77058	0.02585	0.2098	0.5467	0.00011	1.48638	0.92353	1.2076	1.15793	0.29084		69-AM_Prim	20			ReprPC4	4.24332	0.29985	0.38459	0.64352	0.71414	0.0271	0.19427	0.50733	0	0.86524	1.16159	1.08407	0.27168
21	ReprPC5	0.62803	2.25302	1.77456	0.84314	1.25681	1.01581	1.23629	1.44514	2e-05	0.77612	0.97973	1.34355	0.67769	0.38411		82-AM_Prim	21			ReprPC5	0.67729	2.11385	1.64933	0.78581	1.16739	0.93631	1.14902	1.34147	0	0.90575	1.30633	0.6313	0.35879
22	ReprPC6	1.51255	1.42468	1.1751	0.85163	1.21841	0.29823	0.62289	0.77444	0.00012	1.06757	0.78838	1.50097	0.9101	0.3198		100-artifact	22			ReprPC6	1.63123	1.33259	1.09321	0.7946	1.13169	0.28236	0.57891	0.72228	0	0.72865	1.45458	0.85009	0.29871
23	ReprPC7	0.61351	3.99191	2.85401	1.21071	1.53594	1.55571	1.63572	1.54148	0	0.49075	1.31427	0.89642	0.40482	0.61288		28-AM_SMam	23			ReprPC7	0.66207	3.73225	2.65065	1.13048	1.43097	1.44769	1.51459	1.43243	0	1.20635	0.85993	0.38328	0.5721
24	ReprPC8	0.47707	1.06625	0.94269	0.79537	0.77259	0.07245	0.57252	0.72616	0.00016	1.24125	1.34249	1.10658	1.11522	0.37289		100-artifact	24			ReprPC8	0.51447	0.99683	0.87622	0.74059	0.71089	0.06133	0.52615	0.67848	0	1.25138	1.01921	1.04088	0.34834
25	ReprPC9	0.37498	0.42531	0.78487	0.78971	1.64132	0.43742	0.3601	3.0266	0.00014	1.09316	1.11785	1.26119	1.01612	0.53214		100-artifact	25			ReprPC9	0.40332	0.39618	0.72825	0.73378	1.53723	0.39846	0.32795	2.81231	0	1.03969	1.19401	0.94675	0.49618
26	Acet1	0.18445	2.57875	1.68481	1.09318	0.47129	3.22771	1.747	1.09754	0.00041	0.88801	1.06132	1.64023	1.24456	1.09429		82-AM_Prim	26			Acet1	0.20388	2.36803	1.54534	1.04906	0.46127	3.09584	1.56906	0.97146	3.04131	0.81339	1.53577	1.0434	0.99727
27	Acet2	0.85476	0.76972	0.59256	0.8286	0.25222	0.11062	0.52419	0.54798	3e-05	1.17721	0.80782	1.07231	1.00586	0.36579		100-artifact	27			Acet2	0.92197	0.71983	0.5513	0.77136	0.23423	0.11185	0.49378	0.50964	0	0.75342	1.0259	0.93671	0.34162
28	Acet3	2.64888	0.36045	0.3619	0.82596	0.33999	0.04882	0.24214	0.45045	8e-05	1.06715	0.54111	1.02099	1.28858	0.4016		75-AM_Prim	28			Acet3	2.85607	0.33743	0.33644	0.76718	0.31708	0.05206	0.22617	0.41942	0	0.50341	0.97304	1.19855	0.37489
29	Acet4	0.4026	0.76203	0.80735	0.98526	0.56139	0.09775	0.66318	0.93068	0.00012	0.18861	0.77624	0.82423	0.83279	0.38148		14-AM_Mam	29			Acet4	0.43411	0.71064	0.75158	0.91684	0.5135	0.09514	0.63062	0.86704	0	0.72837	0.77803	0.77675	0.35638
30	Acet5	0.85955	0.28787	0.39966	0.89129	0.47735	0.01028	0.27849	0.48076	0	0.26718	0.75203	0.86058	1.06384	0.31759		75-AM_Prim	30			Acet5	0.92698	0.26925	0.37142	0.82311	0.43962	0.01063	0.25551	0.44561	0	0.70831	0.81614	0.99379	0.29665
31	Acet6	0.4281	0.35961	0.56318	1.03769	0.75537	0.00407	0.46596	0.63013	0.0002	0.18521	1.12787	0.68249	0.86581	0.45978		9-AM_Mam	31			Acet6	0.46173	0.33634	0.52464	0.96356	0.70156	0.00372	0.43302	0.58957	0	1.06451	0.63887	0.81366	0.42943
32	Acet7	0.2849	0.62706	0.88514	1.13284	0.61025	0.13118	0.98024	1.2933	0	0.11327	1.25475	0.58279	0.63715	0.39137		14-AM_Mam	32			Acet7	0.30729	0.58644	0.82091	1.05631	0.57807	0.11068	0.9109	1.19686	0	1.18789	0.54605	0.60263	0.36552
33	Acet8	0.56185	0.52656	0.58382	0.76363	0.53224	0.20561	0.57899	0.805	0	0.94605	0.58207	0.88523	1.09021	0.30529		75-AM_Prim	33			Acet8	0.60596	0.48932	0.54263	0.70585	0.49433	0.18148	0.533	0.74252	0	0.54295	0.84653	1.01502	0.28514
34	EnhWk1	1.54041	0.18227	0.3919	0.95426	0.76297	0.00669	0.1554	0.375	0.00015	0.80002	1.56731	0.69927	0.81091	0.58911		5-AM_Mam	34			EnhWk1	1.66061	0.17027	0.36471	0.88435	0.70056	0.00715	0.14819	0.34841	0	1.46922	0.65198	0.76427	0.55048
35	EnhWk2	0.35202	1.95007	2.0312	1.63738	1.75822	0.77061	1.84818	2.20647	1e-05	0.42146	1.39093	0.35929	0.41706	0.66445		28-AM_SMam	35			EnhWk2	0.37972	1.82339	1.88702	1.53123	1.63278	0.72581	1.70116	2.04596	0	1.29106	0.33468	0.39928	0.62052
36	EnhWk3	0.82968	0.47555	0.73418	1.24647	1.03099	0.06515	0.688	1.15461	0.00013	0.92531	1.88163	0.57332	0.69206	0.72402		5-AM_Mam	36			EnhWk3	0.89492	0.44472	0.6825	1.16069	0.95357	0.06598	0.64619	1.07395	0	1.78397	0.5457	0.65482	0.67617
37	EnhWk4	2.2161	0.18531	0.37665	1.1228	0.67783	0.01537	0.21603	0.45119	4e-05	1.45445	2.31255	0.47766	0.66359	0.59278		2-AM_nonMam	37			EnhWk4	2.39027	0.17323	0.35009	1.04683	0.62514	0.01382	0.20075	0.41826	0	2.18068	0.45623	0.63021	0.55363
38	EnhWk5	0.99391	0.31145	0.53851	1.03871	0.99007	0.05135	0.27481	1.11466	0.00054	1.0375	0.97654	0.95201	1.0631	0.60045		75-AM_Prim	38			EnhWk5	1.06944	0.29022	0.50196	0.9655	0.92497	0.05458	0.26749	1.04346	0	0.91188	0.91087	0.99464	0.56214
39	EnhWk6	0.58829	0.51575	0.87311	1.45708	1.58406	0.04344	0.4069	1.57887	0.00028	0.65733	0.96274	0.64775	1.00047	0.72048		13-AM_Mam	39			EnhWk6	0.72074	0.46975	0.77519	1.25494	1.37248	0.10679	0.38837	1.36233	0	0.85189	1.82551	0.87584	0.5924
40	EnhWk7	0.48439	0.37816	0.54774	1.12109	0.99063	0.05018	0.32312	0.97055	0	0.93983	0.94428	0.83545	1.06227	0.49746		77-AM_Prim	40			EnhWk7	0.52256	0.3538	0.51087	1.04375	0.91318	0.04483	0.30021	0.90215	0	0.88564	0.79771	0.99756	0.46451
41	EnhWk8	1.36873	0.19437	0.35237	0.93684	0.6097	0.01412	0.21749	0.34643	0.0001	1.573	1.66371	0.56544	0.84815	0.41889		2-AM_nonMam	41			EnhWk8	1.47592	0.18143	0.32763	0.87302	0.57583	0.01375	0.21049	0.32315	0	1.56827	0.54317	0.79994	0.39133
42	EnhA1	0.17915	1.36687	1.89742	1.67311	2.09618	0.69318	3.71723	3.302	0	0.06515	2.32314	0.32662	0.32475	0.73489		5-AM_Mam	42			EnhA1	0.19328	1.27806	1.76393	1.56583	1.94632	0.648	3.46947	3.06779	0	2.17883	0.23345	0.31131	0.68619
43	EnhA2	0.32792	0.46586	0.93941	1.30971	1.19822	0.13287	1.97468	1.71964	0	0.53098	3.35508	0.54114	0.42235	0.79835		2-AM_nonMam	43			EnhA2	0.35372	0.43421	0.87338	1.21936	1.11273	0.10705	1.84359	1.59642	0	3.18642	0.49877	0.41119	0.74557
44	EnhA3	0.19375	0.40563	0.87046	1.60705	1.39982	0.01127	1.9799	2.21881	2e-05	0.14131	3.04995	0.45671	0.43179	0.81907		5-AM_Mam	44			EnhA3	0.20895	0.3794	0.80913	1.49967	1.30022	0.0103	1.84013	2.06618	0	2.88178	0.39414	0.41807	0.76507
45	EnhA4	0.30075	0.34445	0.68413	1.1391	1.05212	0.00102	0.90818	0.91275	0	0.2707	2.35362	0.60844	0.59556	0.53978		5-AM_Mam	45			EnhA4	0.32442	0.3221	0.63652	1.06099	0.96628	0.00011	0.83437	0.8434	0	2.22249	0.57206	0.57048	0.50407
46	EnhA5	0.71379	0.28548	0.57509	1.08654	1.16428	0.01139	0.42565	0.62098	0	0.61884	2.19571	0.66474	0.68212	0.55277		5-AM_Mam	46			EnhA5	0.76976	0.26703	0.534	1.00988	1.07241	0.00791	0.39161	0.57475	0	2.06843	0.62022	0.64934	0.51634
47	EnhA6	0.56276	0.74329	1.0055	1.61096	1.19251	0.14038	0.92707	1.30873	1e-05	1.10201	1.85359	0.42841	0.65108	0.91336		2-AM_nonMam	47			EnhA6	0.607	0.69512	0.93486	1.51397	1.09601	0.12506	0.87162	1.21795	0	1.74813	0.41138	0.61757	0.853
48	EnhA7	0.39255	2.1495	1.8326	1.07444	1.31982	0.581	1.97009	2.47967	1e-05	0.66089	0.94394	0.88949	0.71036	0.50256		28-AM_SMam	48			EnhA7	0.42272	2.00251	1.70623	1.00083	1.203	0.5492	1.79004	2.29889	0	0.87365	0.86614	0.66567	0.47012
49	EnhA8	0.2545	1.57198	1.78128	1.44768	1.76248	0.56512	4.94396	5.54022	5e-05	0.51346	1.27174	0.54742	0.66593	0.70551		15-AM_Mam	49			EnhA8	0.27431	1.461	1.65767	1.34971	1.6253	0.50765	4.60873	5.15201	0	1.17661	0.51715	0.62637	0.65937
50	EnhA9	0.16207	1.24144	1.78032	1.85543	2.12402	0.39318	2.78353	4.23918	0	0.09113	1.44382	0.23491	0.50377	0.88772		14-AM_Mam	50			EnhA9	0.1748	1.16019	1.65543	1.73205	1.95272	0.35897	2.60431	3.96312	0	1.34968	0.21631	0.47811	0.8291
51	EnhA10	0.39455	0.42005	0.89458	1.19036	1.39246	0.21385	1.40786	4.57724	0.00022	0.42045	1.47925	0.73883	0.80133	0.92463		6-AM_Mam	51			EnhA10	0.42512	0.39338	0.83266	1.11042	1.30273	0.17949	1.30964	4.27438	0	1.39273	0.72023	0.75735	0.86446
52	EnhA11	0.71519	0.40174	0.66977	0.97816	1.1474	0.03295	0.57928	1.30577	2e-05	0.76236	0.81466	0.99533	1.13715	0.72549		77-AM_Prim	52			EnhA11	0.77025	0.37732	0.62	0.91018	1.05364	0.03626	0.52315	1.20777	0	0.75954	0.93115	1.06295	0.67858
53	EnhA12	0.33195	1.00416	1.07811	0.91679	0.90084	0.2221	1.75655	1.61238	0	0.77291	1.17132	0.74445	0.75432	0.30975		14-AM_Mam	53			EnhA12	0.358	0.93921	1.00236	0.8545	0.83672	0.20226	1.63249	1.49326	0	1.10398	0.72962	0.70908	0.28932
54	EnhA13	0.76428	0.28765	0.42093	0.87557	0.68699	0.01047	0.43366	0.72434	0	1.10555	1.06199	0.76288	0.95712	0.27401		9-AM_Mam	54			EnhA13	0.82408	0.26794	0.39069	0.81491	0.64668	0.01047	0.40686	0.67293	0	0.99547	0.73014	0.89671	0.256
55	EnhA14	0.36597	1.08828	1.22001	1.1442	1.28268	0.17678	2.84276	3.01529	0.00022	0.64516	1.1623	0.74062	0.77544	0.34489		14-AM_Mam	55			EnhA14	0.3947	1.0174	1.13415	1.06616	1.19133	0.18047	2.64188	2.81339	0	1.08852	0.70774	0.73025	0.32213
56	EnhA15	1.01705	0.42752	0.60461	1.01708	1.05643	0.02799	0.71513	1.42351	0	1.08909	1.04795	0.95495	1.01406	0.42311		6-AM_Mam	56			EnhA15	1.09672	0.40353	0.56143	0.94703	0.98772	0.03328	0.66191	1.32094	0	0.98295	0.90768	0.95026	0.39526
57	EnhA16	0.64521	0.41557	0.58941	0.90886	1.00778	0.36697	0.8942	2.08966	0.00013	0.9449	1.01366	1.33693	1.03734	0.41048		100-artifact	57			EnhA16	0.6945	0.38982	0.54612	0.84378	0.94288	0.38467	0.83267	1.94764	0	0.94213	1.26165	0.96766	0.38416
58	EnhA17	0.52564	0.30191	0.65466	1.35618	0.99888	0.05375	0.82321	1.15422	0	0.99544	3.14655	0.45313	0.5263	0.94247		2-AM_nonMam	58			EnhA17	0.5669	0.28116	0.60774	1.26707	0.90932	0.04176	0.76505	1.07319	0	2.97892	0.42269	0.50705	0.88029
59	EnhA18	0.45705	0.46865	0.5438	0.84755	0.60862	0.13574	0.83931	0.84926	0	1.45025	1.22965	0.70153	1.02926	0.49052		94-AM_SPrim	59			EnhA18	0.49698	0.43409	0.50098	0.78262	0.58171	0.23197	0.78605	0.78419	1.24767	1.15628	0.673	0.95583	0.45443
60	EnhA19	0.25676	1.05426	1.27454	1.32331	0.90734	0.42895	2.24702	1.99164	0	0.59458	1.94641	0.4711	0.60564	1.12066		2-AM_nonMam	60			EnhA19	0.27695	0.98593	1.18563	1.23754	0.84263	0.38543	2.07693	1.84738	0	1.83515	0.42349	0.57381	1.04663
61	EnhA20	0.34635	0.28012	0.48831	1.08439	0.96378	0.00628	0.19493	0.51917	0	1.01336	1.53201	0.71861	0.75908	0.76714		5-AM_Mam	61			EnhA20	0.37329	0.26273	0.45274	1.01145	0.89577	0.00574	0.17305	0.47342	0	1.43694	0.66237	0.71254	0.71702
62	TxEnh1	0.39104	0.3455	0.59965	2.30183	0.69358	0.0048	0.35316	1.19838	0	0.06332	1.63923	0.31222	0.65249	1.14186		6-AM_Mam	62			TxEnh1	0.42171	0.32316	0.55773	2.15335	0.64423	0.00483	0.33552	1.11092	0	1.52727	0.24293	0.61774	1.06658
63	TxEnh2	0.3912	0.36751	0.44638	2.30474	0.49775	0.01022	0.43146	2.7435	0	0.09686	1.08403	0.26858	0.85065	1.94716		37-AM_SMam	63			TxEnh2	0.42205	0.34362	0.41491	2.1564	0.46216	0.00934	0.40814	2.55333	0	1.00514	0.25541	0.80098	1.8181
64	TxEnh3	0.24962	1.55226	1.14262	2.30719	0.65471	0.57506	0.68849	1.26877	4e-05	0.06031	0.85934	0.68004	1.00668	3.14699		82-AM_Prim	64			TxEnh3	0.26926	1.45154	1.06189	2.15999	0.59504	0.51385	0.6283	1.17728	0	0.78327	0.64576	0.93622	2.93552
65	TxEnh4	0.26687	14.1984	10.4279	2.25918	6.14981	2.57737	1.29943	1.62363	0	0.05893	3.37204	0.50876	0.3655	1.46585		1-AM_allVert	65			TxEnh4	0.2879	13.2748	9.69121	2.11312	5.6863	2.40092	1.21802	1.51164	0	3.15801	0.41754	0.34378	1.3688
66	TxEnh5	0.49776	9.39095	7.16542	2.18407	3.79318	2.76411	1.02962	1.17221	0	0.20488	2.25416	0.56243	0.50099	1.42145		1-AM_allVert	66			TxEnh5	0.53693	8.78144	6.65683	2.04302	3.51598	2.56509	0.95671	1.08889	0	2.09794	0.5232	0.4693	1.32741
67	TxEnh6	0.18923	6.29393	5.96305	2.21451	5.84335	0.69693	0.94063	1.48559	0	0.21896	1.80912	0.45517	0.61119	1.13738		1-AM_allVert	67			TxEnh6	0.20414	5.88503	5.54032	2.07115	5.40868	0.64783	0.87393	1.38434	0	1.689	0.4173	0.57812	1.06204
68	TxEnh7	0.27016	1.01527	0.99254	2.28311	0.73363	0.41601	1.09051	1.61783	0	0.03291	1.10694	0.25736	0.55371	1.28071		47-A_SMam	68			TxEnh7	0.29146	0.94929	0.92028	2.1373	0.68119	0.38472	1.01316	1.50398	0	1.02895	0.1937	0.52322	1.19594
69	TxEnh8	0.24258	4.83886	4.95587	2.22419	4.27153	0.22839	0.82231	0.80738	7e-05	0.09275	2.10637	0.48275	0.56379	1.21581		1-AM_allVert	69			TxEnh8	0.26166	4.5217	4.59485	2.07922	3.95354	0.20309	0.76412	0.74813	0	1.97992	0.37608	0.53244	1.13545
70	TxWk1	2.80042	1.38609	2.27807	2.14631	3.09298	0.08422	0.17863	0.34862	5e-05	0.61999	1.15753	0.87828	1.11493	1.71418		7-AM_Mam	70			TxWk1	3.01898	1.29542	2.11617	2.00684	2.86934	0.08347	0.17117	0.32578	0	1.07182	0.8128	1.03657	1.59855
71	TxWk2	0.84244	6.60604	4.80259	2.11067	2.51364	1.58107	0.714	0.71525	0.0001	0.62938	1.66158	0.86649	0.77428	1.26961		1-AM_allVert	71			TxWk2	0.90862	6.19584	4.46301	1.97418	2.31538	1.45996	0.65675	0.66089	0	1.54732	0.81956	0.72121	1.18579
72	Tx1	0.82352	0.1966	0.21139	2.31227	0.29556	0.01168	0.17888	0.66926	0.00016	0.11654	0.85008	0.38197	1.15411	2.24008		44-AM_SMam	72			Tx1	0.8883	0.18385	0.1965	2.16355	0.27055	0.01195	0.15582	0.6253	0	0.78278	0.35968	1.07929	2.09197
73	Tx2	1.58038	0.17749	0.24892	2.27053	0.35203	0.03905	0.14758	0.47601	0.00017	0.22928	0.84183	0.6103	1.16813	1.73899		77-AM_Prim	73			Tx2	1.70359	0.16605	0.23159	2.12576	0.33122	0.04196	0.14084	0.44621	0	0.77602	0.54813	1.08736	1.62455
74	Tx3	0.50789	0.30279	0.35541	2.26282	0.29439	0.19428	0.38671	0.62636	2e-05	0.13482	0.57178	0.48343	1.04041	1.63791		75-AM_Prim	74			Tx3	0.54788	0.28313	0.3302	2.11693	0.26701	0.19693	0.36493	0.58881	0	0.53383	0.44674	0.96704	1.52953
75	Tx4	0.46984	2.65543	2.14949	2.31382	1.37654	0.04488	0.39191	0.64883	0	0.12708	1.33388	0.60288	1.00996	2.69901		1-AM_allVert	75			Tx4	0.50686	2.48291	1.99875	2.16402	1.29879	0.04101	0.38839	0.61268	0	1.2393	0.56669	0.94479	2.52025
76	Tx5	0.94171	2.88974	2.87133	2.21019	2.65484	0.47772	0.23464	0.44658	2e-05	0.2902	0.95443	0.9644	1.35009	2.16694		77-AM_Prim	76			Tx5	1.0157	2.70077	2.66477	2.0668	2.46221	0.45448	0.20896	0.41462	0	0.8869	0.90179	1.25149	2.02385
77	Tx6	1.10892	3.59975	4.38837	2.27139	4.91357	0.00043	0.13561	0.24789	0	0.41133	2.03118	0.39527	0.69144	1.71475		7-AM_Mam	77			Tx6	1.1962	3.3656	4.07826	2.12395	4.55988	0.0004	0.13629	0.23463	0	1.88309	0.36256	0.65262	1.60133
78	Tx7	0.81922	6.81182	5.82125	2.2931	4.91939	0.00066	0.28096	0.36804	0	0.26101	2.46162	0.37842	0.67114	1.90622		1-AM_allVert	78			Tx7	0.88376	6.36897	5.40985	2.14443	4.57579	0.00061	0.268	0.34411	0	2.30852	0.33035	0.63261	1.77999
79	Tx8	0.68108	2.51057	3.51001	2.19764	4.02817	0.01662	0.33795	0.5694	0	0.37133	1.7396	0.51175	0.73594	1.28573		3-AM_nonMam	79			Tx8	0.73457	2.34708	3.26178	2.05529	3.72223	0.01651	0.31825	0.52997	0	1.63214	0.4528	0.69433	1.20086
80	TxEx1	0.26538	10.3664	6.46763	2.31734	3.87844	0.60087	1.27208	1.29834	0	0.079	2.90101	0.50179	0.7197	2.60645		1-AM_allVert	80			TxEx1	0.28631	9.69222	6.0108	2.16712	3.62537	0.54121	1.20329	1.22434	0	2.73296	0.44708	0.67549	2.43366
81	TxEx2	0.5558	15.8477	9.97257	2.31512	4.104	1.18585	0.73436	0.76096	0	0.14426	3.65398	0.57098	0.54351	2.44755		1-AM_allVert	81			TxEx2	0.59955	14.8189	9.26827	2.1655	3.79362	1.06031	0.67722	0.70676	0	3.45277	0.51851	0.51043	2.28564
82	TxEx3	0.66344	9.74053	7.03809	2.24996	4.25581	2.73452	0.60135	0.78223	0	0.18052	2.21181	0.90134	0.83001	2.60011		1-AM_allVert	82			TxEx3	0.71558	9.1095	6.54212	2.1043	3.94754	2.50025	0.56311	0.72774	0	2.06883	0.81597	0.7731	2.42835
83	TxEx4	0.09818	10.7285	7.83304	2.26236	9.27953	1.99192	4.0012	8.09743	0	0.02964	3.08632	0.36541	0.41084	2.16701		1-AM_allVert	83			TxEx4	0.1059	10.0328	7.28494	2.11677	8.7491	1.81447	3.83417	7.55479	0	2.88345	0.30652	0.38695	2.02375
84	znf1	0.40575	1.05981	1.22174	2.1278	1.38829	0.30223	0.23447	0.399	4e-05	0.4887	0.60291	1.32582	1.66712	20.8258		79-AM_Prim	84			znf1	0.43758	0.99441	1.13572	1.98894	1.30542	0.28418	0.22494	0.36562	0	0.52673	1.26023	1.54269	19.4487
85	znf2	0.15168	10.3669	7.13363	2.14418	3.27829	0.92361	0.93073	0.84414	0	0.39086	1.16499	1.87857	1.21178	68.5933		100-artifact	85			znf2	0.1636	9.69171	6.62917	2.00443	3.04461	0.92334	0.8461	0.77701	0	0.97204	1.77135	1.11952	64.0404
86	DNase1	0.20081	0.98943	1.51034	1.06642	2.42415	3.59462	5.5933	1.8774	0.00185	0.72368	2.03797	1.1005	0.5347	0.80202		28-AM_SMam	86			DNase1	0.2157	0.92688	1.40847	0.99601	2.27683	3.8908	5.19074	1.74899	0	1.87013	1.03963	0.48431	0.75216
87	BivProm1	0.14501	9.38648	8.49111	1.42665	2.56566	76.9716	28.7178	19.2914	0	0.68953	3.94488	1.01515	0.1616	0.86622		28-AM_SMam	87			BivProm1	0.15636	8.77891	7.88713	1.33337	2.36133	70.4353	26.6567	17.9436	0	3.44665	0.95692	0.15636	0.80929
88	BivProm2	0.15887	7.56313	6.41322	1.32454	4.02729	54.5012	14.8359	14.8861	0	0.80811	3.62785	1.02832	0.1832	0.49809		28-AM_SMam	88			BivProm2	0.17212	7.03981	5.92333	1.22965	3.72356	49.5832	13.7073	13.7737	0	3.24408	0.96605	0.1749	0.46312
89	BivProm3	0.28553	2.9517	2.79882	1.15694	2.2286	7.18684	6.18023	7.01712	0.00014	0.62506	2.46935	0.79774	0.41903	0.8218		28-AM_SMam	89			BivProm3	0.30782	2.75975	2.60001	1.08048	2.05942	6.76121	5.72592	6.5217	0	2.26124	0.74691	0.3903	0.76789
90	BivProm4	0.13014	2.54698	3.38969	1.73721	2.99259	3.74751	8.1123	14.5344	0	0.39913	3.91118	0.59523	0.30281	1.28113		2-AM_nonMam	90			BivProm4	0.14029	2.38318	3.15277	1.6214	2.7807	3.41795	7.5205	13.4892	0	3.66168	0.5277	0.29109	1.19712
91	PromF1	0.20095	2.15649	2.40568	1.00497	2.3533	2.60456	6.50584	6.46338	8e-05	0.31294	1.84533	0.62964	0.44561	0.81317		28-AM_SMam	91			PromF1	0.21654	2.01629	2.23757	0.9395	2.17154	2.42901	6.06567	6.02138	0	1.69369	0.60455	0.42194	0.76018
92	PromF2	0.13814	2.39856	3.21082	1.38041	4.35463	3.8781	8.10876	13.8633	7e-05	0.10777	2.33956	0.46476	0.38781	1.22941		5-AM_Mam	92			PromF2	0.14899	2.24324	2.98641	1.28796	4.09121	3.4866	7.57697	12.9326	0	2.15083	0.43889	0.36804	1.14827
93	PromF3	0.15264	4.6277	5.08714	1.51789	4.37386	25.2748	13.2899	25.7374	0	0.12411	2.18537	0.53361	0.31386	3.39012		28-AM_SMam	93			PromF3	0.16466	4.32734	4.73431	1.41581	4.14617	23.3591	12.4231	23.9409	0	1.97676	0.4829	0.29796	3.16579
94	PromF4	0.19026	10.199	13.4764	1.88894	2.5221	96.6627	62.2141	28.0301	0	0.16749	4.12723	0.57064	0.12044	4.77419		28-AM_SMam	94			PromF4	0.20519	9.53642	12.5261	1.76411	2.34258	88.3203	57.8505	26.0695	0	3.6365	0.52494	0.11798	4.45935
95	PromF5	0.13503	7.33035	8.49214	1.55741	2.42055	70.9929	31.9315	22.4322	0	0.36703	3.95455	0.72081	0.1588	2.2684		28-AM_SMam	95			PromF5	0.14563	6.85214	7.8886	1.45386	2.20042	65.0983	29.634	20.8446	0	3.48388	0.64848	0.15371	2.11925
96	PromF6	0.12898	3.68661	3.25033	2.10224	3.63949	1.54911	2.73628	26.4485	0	0.17241	1.94851	0.60887	0.47719	4.34305		1-AM_allVert	96			PromF6	0.13912	3.44774	3.01768	1.96483	3.40506	1.44601	2.56484	24.5833	0	1.81252	0.54851	0.45234	4.04976
97	PromF7	0.16011	1.71736	2.03948	2.08269	2.49746	0.08778	1.05419	20.3788	0	0.20837	1.52676	0.71075	0.68259	4.41163		6-AM_Mam	97			PromF7	0.17265	1.60524	1.89269	1.9474	2.29988	0.07733	0.97989	18.9414	0	1.41152	0.66006	0.63988	4.12133
98	TSS1	0.12294	6.48439	12.5658	1.44256	2.63039	100.892	151.574	25.9469	0	0.23555	4.8857	0.94667	0.28823	3.75021		28-AM_SMam	98			TSS1	0.13234	6.07545	11.7059	1.34396	2.81613	93.883	140.99	24.1812	0	4.01469	0.87877	0.23971	3.50938
99	TSS2	0.11382	5.5292	8.11606	1.15024	2.44406	75.3512	105.616	20.0504	0.00083	0.45904	4.45884	1.74054	0.57196	2.12505		28-AM_SMam	99			TSS2	0.12197	5.18789	7.58079	1.07153	2.54148	74.2424	98.7543	18.7384	0	3.45783	1.57033	0.42611	1.99749
		100	1.14823	2.44878	42.0774	0.00093	0.68328	0.00105	3.41075	7.56995	36.8568	5.17442	1.93716	46.7227	0.73195							100	1.22809	2.63508	44.9805	0.001	0.74784	0.00113	3.6703	0.56205	5.42123	2.03061	50.6945	0.78392
																																			Avg. across. Contexts
																					Corr. Enr. Hg19 &hg38		0.999961	0.999961	0.998497	0.99904	0.999624	0.999994	0.99998	0.984293	0.993967	0.927377	0.973925	0.999994	0.988784

## Sheet: consHMM_enrichment
Additional File 1 Figure S30: Enrichment of all full-stack states for ConsHMM states. The figure shows the enrichmentment of each full-stack state for each ConsHMM state from a 100-state model based on a 100-way vertebrate alignment (Arneson & Ernst, 2019). Rows correspond to different full-stack states. The header row gives the ConsHMM state labels, where ConsHMM states are placed in groups prev…
	state	1-AM_allVert	AM_ nonMam			AM_Mam																		AM_SMam																								A_SMam
0	GapArtf1	0.09155	0.05906	0.07283	0.08258	0.04383	0.04464	0.08746	0.05639	0.04183	0.04929	0.12272	0.13671	0.04959	0.06038	0.04182	0.10868	0.11884	0.09289	0.04199	0.06671	0.07523	0.10378	0.1487	0.13622	0.1156	0.12601	0.09436	0.58934	0.12041	0.14111	0.13287	0.34163	0.55037	0.25732	0.08295	0.15258	0.08838	0.06815	0.26038	0.14364	0.11868	0.13114	0.08788	0.59685	0.20174	0.29573	0.08873	0.16154
1	GapArtf2	0.23395	0.06215	0.22431	0.17323	0.02166	0.04629	0.1632	0.02941	0.04555	0.0563	0.04246	0.10003	0.04865	0.05437	0.04631	0.09955	0.10064	0.09413	0.04281	0.04231	0.05666	0.06154	0.09956	0.06408	0.08202	0.09584	0.10467	0.12901	0.0644	0.07901	0.08588	0.31671	0.31405	0.24846	0.11419	0.15919	0.07554	0.03112	0.19868	0.11515	0.1839	0.10116	0.05459	0.33814	0.08965	0.12005	0.0916	0.1491
2	GapArtf3	0.82664	0.12389	0.46717	0.27095	0.07087	0.04258	0.24366	0.13993	0.03373	0.06663	0.04454	0.02158	0.06151	0.08063	0.04363	0.08267	0.07368	0.0749	0.05972	0.06768	0.03196	0.02115	0.1218	0.16006	0.0373	0.1032	0.09968	0.63299	0.06522	0.04639	0.03978	0.18183	0.13665	0.29701	0.07993	0.10221	0.09854	0.07082	0.16093	0.02319	0.06442	0.16567	0.14027	0.23387	0.07858	0.04676	0.11595	0.16854
3	Quies1	0.06361	0.69104	0.4447	0.68151	0.817	0.85831	0.69372	0.94543	0.87275	0.88355	0.945	1.14131	1.14939	0.76993	0.83643	1.25976	1.24629	1.12504	0.81418	1.15042	1.12179	0.99871	1.34813	1.50432	1.49872	1.47428	1.22795	0.48715	1.43624	1.7595	1.41439	1.50463	1.43872	1.3716	1.04449	1.52901	1.16651	1.43551	1.49109	1.70672	1.39319	1.07583	1.34913	1.22368	1.4055	1.21877	1.12573	1.54996
4	Quies2	0.21021	0.65351	0.46868	0.60925	0.65568	0.73366	0.35392	0.6578	0.78757	0.86582	0.90836	1.2117	1.09805	0.6896	0.79193	1.22283	1.08016	1.20622	0.75229	1.02435	1.03111	1.00991	1.25828	1.42997	1.57084	1.25515	1.17247	0.3662	1.60598	1.7253	1.42032	1.28674	1.14677	1.1424	0.85997	1.38929	0.94842	1.24357	1.41776	1.67315	1.52873	1.11963	1.37954	0.95483	1.31003	1.06873	1.15507	1.50519
5	Quies3	0.21349	0.67422	0.52357	0.63106	0.80081	0.94382	0.80711	0.87808	0.93388	0.90574	0.99441	1.06833	1.0853	0.89831	0.86777	1.05727	1.14565	0.99004	0.85484	1.03784	1.01228	1.00862	1.09612	1.09348	1.15001	1.10997	0.98093	0.52658	1.15498	1.16866	1.1026	1.13678	1.2202	1.24133	0.97193	1.13638	1.06344	1.13532	1.14419	1.13554	1.15998	1.05707	1.05718	1.18822	1.1474	1.1192	0.88438	1.04
6	Quies4	0.04426	0.09965	0.08243	0.12242	0.12764	0.17325	0.10825	0.15621	0.16865	0.197	0.27365	0.3678	0.29654	0.19523	0.16018	0.34845	0.36703	0.32252	0.15181	0.27877	0.31081	0.37624	0.61563	0.66609	0.6245	0.47784	0.3704	0.38849	0.61086	0.71366	0.62543	1.17296	1.19057	0.63187	0.32458	0.56	0.31703	0.4385	0.58565	0.75183	0.54608	0.43839	0.50585	0.99593	0.67443	0.56571	0.30555	0.52687
7	Quies5	0.15333	0.5794	0.41703	0.62815	0.75002	1.03077	0.50409	0.67833	0.88705	0.86911	1.19314	0.89977	0.99872	0.85858	0.79894	1.05222	1.26241	0.91093	0.77263	1.02215	0.7677	1.06225	0.99914	0.71301	1.09287	0.97872	0.84729	0.75142	0.89609	0.99873	0.8629	1.47354	1.21433	1.29136	0.78944	1.14105	0.97547	1.12631	0.97095	1.18406	1.06254	1.17466	0.87107	1.22608	1.17728	1.39184	0.72989	0.99822
8	HET1	0.4965	0.32444	0.42566	0.27006	0.30133	0.34077	0.16328	0.31183	0.3862	0.48712	0.55822	0.82481	0.60261	0.38553	0.42185	0.77083	0.61782	0.81966	0.3927	0.5622	0.58427	0.73066	0.94328	1.06528	1.0559	0.86821	0.80531	0.42445	1.28456	1.35758	1.36154	1.1243	0.98652	0.68974	0.5491	0.92687	0.52447	0.79756	1.0781	1.30597	1.122	0.92403	1.21115	0.77913	1.05346	0.7443	0.8562	1.13061
9	HET2	1.07572	0.95535	0.98274	0.82393	0.63727	0.6019	0.65188	0.64	0.64844	0.87757	1.08301	1.97583	1.25069	0.66758	0.74937	0.99942	0.8029	1.44916	0.75764	0.96637	1.0942	1.21858	1.07851	0.99887	0.99816	0.75243	0.96047	2.10852	2.50398	1.67412	2.65872	2.11707	1.82612	0.81449	0.77939	0.77199	0.57454	1.00456	1.85549	1.86331	1.99556	1.93155	2.23499	1.51546	2.06505	0.85737	1.63616	1.44001
10	HET3	0.04268	0.0642	0.0617	0.08358	0.08235	0.16215	0.07983	0.10145	0.16793	0.20469	0.28825	0.32456	0.28407	0.21406	0.16248	0.36479	0.37079	0.33822	0.14191	0.28866	0.29114	0.39514	0.72816	0.75033	0.82856	0.48685	0.38754	0.20751	0.75123	0.8142	0.66563	1.5346	1.25963	0.55974	0.32336	0.64776	0.29133	0.44543	0.50977	0.94169	0.63536	0.51949	0.63317	1.0383	0.78517	0.57374	0.30812	0.52986
11	HET4	0.11171	0.04452	0.10526	0.06674	0.04204	0.09628	0.10071	0.06033	0.09938	0.127	0.162	0.23299	0.14954	0.12108	0.09717	0.24011	0.24403	0.22023	0.08532	0.14621	0.17863	0.23732	0.54309	0.56364	0.51344	0.32654	0.27801	0.60899	0.46472	0.60084	0.53229	1.20271	0.98702	0.36097	0.23001	0.47796	0.1979	0.28912	0.45158	0.74285	0.41681	0.36681	0.47693	0.93141	0.54696	0.42718	0.21494	0.39305
12	HET5	1.45859	0.10814	1.18763	0.28939	0.06451	0.14752	0.32342	0.12087	0.15489	0.20462	0.29017	0.29564	0.22925	0.23414	0.17844	0.3057	0.28646	0.30993	0.1501	0.20422	0.2854	0.40218	0.6809	0.66336	0.5243	0.4088	0.40659	1.6312	0.5938	0.65253	0.84116	1.28385	1.21733	0.55738	0.38828	0.51527	0.29578	0.39325	0.5319	0.79104	0.53917	0.56818	0.71307	1.12781	0.7311	0.51359	0.36015	0.51589
13	HET6	0.42671	0.07347	0.34424	0.12013	0.04021	0.05276	0.08885	0.05028	0.05627	0.08028	0.12953	0.17783	0.0916	0.09878	0.06399	0.15223	0.13636	0.16683	0.05709	0.10963	0.13465	0.19712	0.34228	0.34331	0.29728	0.20856	0.18801	1.18256	0.40718	0.3364	0.59504	0.69629	0.86263	0.459	0.15536	0.2727	0.10901	0.15155	0.34547	0.40127	0.24664	0.35808	0.38105	0.70701	0.38904	0.34522	0.19958	0.30003
14	HET7	0.20102	0.06632	0.14079	0.11897	0.06074	0.11047	0.06785	0.07286	0.12083	0.1577	0.22845	0.25925	0.20563	0.15117	0.12849	0.27033	0.25608	0.27864	0.11147	0.2108	0.22051	0.35117	0.50219	0.49801	0.5107	0.32789	0.29395	0.41073	0.51733	0.49108	0.53867	0.70989	0.72644	0.35573	0.25966	0.39617	0.20635	0.2906	0.37265	0.53358	0.44117	0.41401	0.4611	0.63387	0.53253	0.39739	0.2691	0.38102
15	HET8	0.45519	0.14664	0.39714	0.32653	0.19003	0.37868	0.22294	0.22	0.40026	0.50606	0.72266	0.78478	0.62161	0.59449	0.42978	0.78608	0.73818	0.82427	0.37122	0.58645	0.65195	1.04086	1.31151	1.34541	1.21886	0.83977	0.86832	1.01422	1.3271	1.26225	1.35726	1.60533	1.62525	0.88137	0.77767	1.09238	0.62317	0.89416	0.95644	1.39182	1.19258	1.2092	1.34147	1.58923	1.3833	1.08583	0.81183	1.03351
16	HET9	0.19452	0.17117	0.2513	0.20155	0.15718	0.19839	0.1564	0.18439	0.19524	0.22514	0.31769	0.4503	0.28093	0.2117	0.18819	0.40877	0.41118	0.37784	0.18437	0.28292	0.39703	0.38079	0.61816	0.78954	0.58499	0.54603	0.41996	1.43997	0.58308	0.6712	0.66048	1.11728	1.95776	1.04021	0.30603	0.62615	0.35578	0.40853	0.81741	0.68328	0.49035	0.48184	0.51199	1.48317	0.69766	0.72506	0.36587	0.64762
17	ReprPC1	4.63342	3.46755	3.28939	3.61971	3.28786	2.60666	3.70879	2.80791	2.74507	2.40648	1.62697	1.44004	1.37291	2.39961	3.25306	1.26989	1.03599	1.42932	2.96719	1.44786	1.54474	1.22539	0.68877	0.47858	0.50759	0.66636	1.14569	3.73527	0.50998	0.26504	0.53472	0.58357	0.38625	0.7667	1.58453	0.52282	1.14517	0.6485	0.56979	0.36324	0.75821	1.22331	0.7428	0.83348	0.5616	0.61411	1.88912	0.72195
18	ReprPC2	1.17809	2.24148	1.76162	2.06422	2.47733	2.24304	1.34887	2.16083	2.25052	1.95787	1.588	1.32504	1.39538	1.87685	2.30981	1.33355	1.28861	1.35812	2.2423	1.36392	1.46139	1.07941	0.84844	0.80546	0.75905	0.93348	1.21552	1.13769	0.82817	0.65664	0.93393	0.89775	0.69861	1.09927	1.41754	0.88599	1.37179	0.95742	0.96677	0.74332	0.92631	1.21807	0.99827	1.07848	0.92537	1.01937	1.39258	0.94407
19	ReprPC3	0.53247	1.29824	0.96914	1.03678	1.28913	1.48492	0.63602	1.18581	1.50916	1.45737	1.48374	1.49316	1.40683	1.3417	1.4715	1.36396	1.35729	1.39175	1.41898	1.32725	1.36731	1.40526	1.26589	1.34974	1.32259	1.27732	1.34476	0.52391	1.39181	1.30628	1.37844	1.32382	1.39713	1.35901	1.31899	1.32341	1.3679	1.3067	1.37393	1.40366	1.37091	1.36597	1.40925	1.30867	1.45508	1.37828	1.29502	1.29238
20	ReprPC4	0.31636	0.80115	0.61193	0.73502	0.90955	1.115	0.55614	0.85228	1.11543	1.09396	1.16721	1.32764	1.22418	0.97999	1.04351	1.17233	1.22327	1.16925	1.018	1.15323	1.17165	1.14967	1.1594	1.31141	1.3162	1.16398	1.07936	0.52107	1.42129	1.339	1.30368	1.34283	1.42212	1.24693	1.00683	1.20016	1.09881	1.20044	1.28272	1.36058	1.40721	1.20849	1.24154	1.28951	1.43476	1.21232	1.00999	1.13456
21	ReprPC5	1.8255	0.75782	1.24155	1.27422	0.8725	1.08245	1.31871	0.85921	1.15354	1.30396	1.60521	1.48795	1.25906	1.50797	1.36699	1.33083	1.11431	1.51988	1.18519	1.10409	1.39207	1.63485	1.51354	1.45323	1.02177	1.12665	1.47284	2.60342	1.40432	1.16712	1.62503	1.49892	1.42467	1.22604	1.69545	1.13372	1.15325	1.17083	1.31963	1.31981	1.46036	1.85213	1.7938	1.60276	1.67339	1.42916	1.88744	1.42588
22	ReprPC6	1.12284	0.61989	0.89792	0.97366	0.67997	0.92969	0.80569	0.66733	0.99906	1.14071	1.45953	1.39114	1.21326	1.25167	1.11787	1.22032	1.0857	1.39576	0.99987	1.07076	1.35911	1.56801	1.44321	1.50837	1.18059	1.10467	1.32089	1.33926	1.54933	1.30955	1.66187	1.26767	1.4282	1.21217	1.36138	1.11592	1.06078	1.22462	1.37029	1.31993	1.4066	1.6897	1.61983	1.33833	1.66374	1.40042	1.52551	1.35436
23	ReprPC7	3.3178	0.96965	2.00712	1.88832	1.22693	1.1627	2.23199	1.08266	1.18684	1.41077	1.77806	1.46391	1.32832	1.94057	1.49929	1.33591	1.07534	1.64225	1.36278	1.19881	1.68626	2.11452	1.48457	1.52708	0.9967	0.88703	1.36523	4.59826	1.61491	0.98343	1.64016	1.30408	1.15041	0.98824	1.78948	0.87109	0.98188	0.98695	1.04976	1.1543	1.44712	2.23967	1.75387	1.43556	1.55582	1.27747	2.15497	1.22955
24	ReprPC8	0.74935	0.44871	0.64329	0.73882	0.74776	1.6105	0.51951	0.51266	1.40169	1.3036	1.51191	1.1401	1.25419	1.20549	1.27719	1.35658	1.55179	1.25737	1.19538	1.39775	1.24509	1.36342	0.95565	0.87459	1.44305	1.02587	0.98588	0.89201	1.07713	1.02383	0.9254	1.33075	1.03303	1.25095	0.9464	1.20747	1.05823	1.096	0.96647	1.25006	1.38218	1.3896	1.06819	1.24539	1.13083	1.25556	0.96018	1.02708
25	ReprPC9	0.45408	1.17399	0.87658	0.9156	1.32435	1.48972	0.7737	1.21762	1.47951	1.37548	1.28995	1.24118	1.24737	1.30106	1.43362	1.28089	1.3222	1.25684	1.39285	1.25747	1.14028	1.12231	0.94194	1.09349	1.18973	1.1074	1.15747	0.83069	1.10445	0.92259	0.93422	0.92139	1.0302	1.0174	1.14167	1.12698	1.23408	1.11174	0.99705	1.04416	1.21995	1.1613	1.04941	1.14971	1.06329	1.09692	1.1592	1.07579
26	Acet1	2.65075	0.37447	1.25553	0.59957	0.22507	0.28232	0.40411	0.25672	0.3061	0.42451	0.53422	0.62159	0.46464	0.48241	0.37173	0.588	0.4873	0.69362	0.34686	0.49493	0.63739	0.76829	0.93074	0.86054	0.78445	0.54157	0.61831	1.9638	1.05886	0.7999	1.17874	1.33693	1.61528	0.66261	0.62975	0.58166	0.38937	0.53114	0.71457	0.88176	0.87593	0.98387	0.95076	1.38201	0.93716	0.67432	0.83246	0.75231
27	Acet2	0.82417	0.7979	0.83892	0.82486	0.80987	1.06397	0.40599	0.7937	1.18301	1.30704	1.38256	1.32528	1.34058	1.26837	1.27329	1.52203	1.3494	1.58351	1.17319	1.32258	1.44989	1.58285	1.41931	1.50607	1.54137	1.39252	1.48437	0.46923	1.6267	1.47037	1.56467	0.98425	1.1329	1.35505	1.33377	1.38058	1.23881	1.36114	1.38367	1.37689	1.52318	1.51785	1.48933	0.99221	1.41648	1.32625	1.56014	1.52215
28	Acet3	0.33898	0.40718	0.40242	0.42628	0.47979	0.77043	0.30122	0.51026	0.84409	0.89712	1.03074	1.02723	1.00168	0.88649	0.85232	1.15624	1.09633	1.13329	0.76246	0.99248	1.01753	1.13117	1.13424	1.22462	1.28515	1.16096	1.0947	0.31648	1.26408	1.17745	1.19568	0.9674	1.00692	1.17594	0.99298	1.17024	0.98553	1.07301	1.10136	1.14459	1.24331	1.14914	1.14059	0.99512	1.17536	1.15745	1.02981	1.14295
29	Acet4	0.73921	0.72409	0.77668	0.70749	0.94354	1.44201	0.56492	0.93406	1.55267	1.64371	1.66057	1.45445	1.45358	1.96842	1.71254	1.67382	1.48975	1.7979	1.52612	1.44345	1.89357	1.95614	1.5402	1.60122	1.39451	1.41233	1.68375	0.52579	1.40181	1.12369	1.50217	0.89754	0.76415	1.12996	1.7987	1.32012	1.43705	1.25821	1.21703	1.10427	1.34995	1.88055	1.52321	0.94204	1.35751	1.44861	1.93291	1.44371
30	Acet5	0.2964	0.72899	0.58787	0.6769	0.90924	1.30357	0.47145	0.91906	1.39115	1.38206	1.4043	1.32127	1.38999	1.31645	1.38178	1.52675	1.47624	1.48165	1.27108	1.36143	1.40885	1.38028	1.28387	1.36279	1.51339	1.35545	1.44148	0.25726	1.36196	1.29516	1.16146	0.89148	0.82167	1.22195	1.30237	1.4455	1.44073	1.32785	1.28964	1.22359	1.44176	1.35685	1.28896	0.88202	1.30059	1.36342	1.36121	1.36493
31	Acet6	0.34166	1.1817	0.9196	1.20844	1.73102	2.02362	0.69414	1.68678	2.08683	1.94037	1.72164	1.6236	1.78023	1.80977	2.05492	1.6632	1.63787	1.71111	2.02242	1.72531	1.82707	1.47051	1.06057	1.21187	1.38228	1.42142	1.51593	0.29271	1.24511	1.11357	0.99964	0.61513	0.56188	1.1059	1.42346	1.288	1.65131	1.37185	1.0989	0.97066	1.40234	1.42532	1.16758	0.70573	1.09871	1.14096	1.53791	1.2366
32	Acet7	0.52625	1.03907	0.91588	1.25482	2.08619	2.38534	0.87418	1.81076	2.39651	2.33202	2.05732	1.68232	1.73313	2.64842	2.64492	1.68291	1.52851	1.91948	2.52888	1.73352	2.05461	1.9348	1.22821	1.14405	1.08017	1.16526	1.71552	0.69465	1.07732	0.75291	1.05273	0.56033	0.37315	0.95326	2.0165	1.04444	1.66649	1.15424	0.93546	0.68129	1.08382	1.61787	1.21977	0.67458	0.95228	1.20595	2.16326	1.17744
33	Acet8	0.47733	0.45034	0.51375	0.52939	0.61398	0.97695	0.40494	0.57583	1.05286	1.15563	1.32968	1.17376	1.09719	1.35099	1.1502	1.30701	1.17507	1.37929	1.02075	1.11087	1.29658	1.44956	1.32496	1.26031	1.22647	1.22616	1.25745	0.43896	1.268	1.06577	1.32676	0.92543	0.89226	0.96306	1.27773	1.13092	1.05021	1.03474	1.0671	1.02576	1.27061	1.40219	1.36548	0.9714	1.28448	1.21169	1.40047	1.19465
34	EnhWk1	0.23558	1.75375	1.22774	1.47025	2.19093	2.03002	1.21527	2.03571	1.97397	1.76163	1.53919	1.6053	1.69941	1.54166	1.81362	1.53163	1.62233	1.46696	1.88675	1.66469	1.63668	1.24027	1.01931	1.16215	1.2865	1.34361	1.34581	0.40796	1.27771	1.18297	1.04134	0.78199	0.76181	1.19694	1.28251	1.26858	1.62013	1.41526	1.25477	1.12544	1.37495	1.16089	1.10825	0.74503	1.14669	1.15397	1.29539	1.2118
35	EnhWk2	1.56674	1.08796	1.37212	1.56977	2.02887	2.15831	1.99756	1.6137	2.12515	2.20907	2.15475	1.75496	1.66225	2.65533	2.51086	1.66134	1.42438	1.98955	2.33825	1.70221	2.11012	2.12025	1.18	1.28913	0.9259	1.07692	1.59492	2.66384	1.17732	0.69338	1.10495	0.57719	0.47048	1.01387	2.02529	0.85296	1.37973	1.04656	0.91844	0.72009	1.22432	1.92866	1.386	0.73734	0.99119	1.18494	2.47592	1.1659
36	EnhWk3	0.65728	2.47251	1.74866	1.95778	2.84464	2.43722	1.18318	2.33032	2.37502	2.23534	1.74395	1.77292	1.78479	2.05497	2.36868	1.50986	1.47794	1.67466	2.50301	1.72145	1.73696	1.4404	0.90743	1.06504	0.99918	1.19895	1.42782	0.53931	1.11898	0.86275	0.91805	0.52695	0.45218	0.87595	1.43643	0.96566	1.58683	1.15289	1.07735	0.75664	1.16803	1.26389	1.03924	0.53172	0.88682	0.9871	1.65901	1.06302
37	EnhWk4	0.52733	3.7284	2.37866	2.57343	3.35398	2.44936	1.72216	2.85784	2.39283	2.11478	1.5713	1.81269	1.95722	1.52923	2.20293	1.51643	1.56101	1.54124	2.44229	1.84222	1.69656	1.10614	0.7827	0.93987	1.08228	1.26673	1.29589	0.45046	1.10212	1.03683	0.82716	0.52162	0.47564	0.92517	1.16933	1.05291	1.60889	1.30026	1.13543	0.88267	1.28847	0.9831	0.8948	0.48288	0.82952	0.8687	1.36031	1.07909
38	EnhWk5	0.28914	1.03996	0.73625	0.84433	1.12733	1.21923	0.74109	1.1092	1.22348	1.18658	1.25597	1.26451	1.32994	1.10771	1.15989	1.22836	1.26	1.22555	1.16107	1.23871	1.19659	1.24505	1.10299	1.20906	1.20446	1.13744	1.15861	0.49916	1.29772	1.17012	1.13691	0.99426	0.93179	1.10008	1.10911	1.19791	1.19241	1.25732	1.28993	1.16483	1.2619	1.20885	1.24554	1.06753	1.23128	1.16166	1.10426	1.17353
39	EnhWk6	0.37555	0.83918	0.68039	0.82434	1.10809	1.53522	0.6789	1.14208	1.53053	1.48602	1.39944	1.40915	1.62567	1.5224	1.4717	1.36435	1.40904	1.45145	1.43078	1.27807	1.22668	1.3259	1.09918	1.04767	1.10527	1.23063	1.38299	0.38237	1.06964	0.92588	1.06127	0.86876	0.7444	1.14399	1.4463	1.24852	1.46841	1.37908	1.11322	0.97399	1.2903	1.42628	1.25471	1.01866	1.106	1.23532	1.33981	1.17486
40	EnhWk7	0.32233	0.71758	0.58703	0.81879	1.06254	1.31382	0.59376	1.06843	1.32794	1.27436	1.2989	1.19533	1.33461	1.31335	1.24415	1.27781	1.33552	1.27331	1.21535	1.25006	1.20008	1.32653	1.22268	1.12304	1.33205	1.27721	1.26745	0.5125	1.13308	1.1425	1.10011	1.0718	1.01579	1.17842	1.26479	1.29797	1.31034	1.37505	1.15192	1.19738	1.24636	1.32754	1.23467	1.09176	1.19798	1.28361	1.15794	1.21048
41	EnhWk8	0.44396	2.65186	1.70671	1.79677	2.25579	1.80922	1.36493	2.05863	1.78865	1.63288	1.34445	1.5097	1.51735	1.31059	1.66803	1.38283	1.40097	1.33944	1.79699	1.51297	1.45647	1.10879	0.9686	0.95414	1.18653	1.22785	1.24724	0.45188	1.14932	1.13408	1.00071	0.75751	0.71846	1.07633	1.14945	1.15126	1.43178	1.28028	1.19938	1.10357	1.20396	1.02379	1.01988	0.68848	0.96096	1.03324	1.24384	1.17348
42	EnhA1	1.25834	2.4015	2.01916	2.69983	4.06693	2.84684	2.32861	3.18036	2.6985	2.69294	2.07396	1.55259	1.61887	3.27365	3.17508	1.50415	1.28582	1.76811	3.26479	1.79826	2.04052	1.71935	0.92794	0.79709	0.70463	0.874	1.5526	1.71018	0.70331	0.38464	0.5974	0.31398	0.24755	0.71132	2.20582	0.72056	1.46623	0.81122	0.62474	0.37234	0.82376	1.41615	0.92287	0.45328	0.61005	0.82894	2.36097	0.87822
43	EnhA2	1.13263	5.70355	3.76501	4.1087	5.14697	2.947	2.0093	4.1561	2.76909	2.58996	1.67765	1.67158	1.80245	2.27362	2.77841	1.25652	1.23713	1.47911	3.30953	1.64024	1.74272	1.22191	0.61153	0.66954	0.64773	0.87707	1.27269	0.55392	0.6904	0.56158	0.63417	0.32441	0.25242	0.59735	1.3687	0.66351	1.55655	0.97414	0.80194	0.54523	0.86451	0.98661	0.80855	0.36426	0.58085	0.70612	1.57368	0.78205
44	EnhA3	0.67952	3.98638	2.62232	3.69345	4.83192	3.24678	1.65456	4.02099	3.02068	2.66775	1.66601	1.41956	1.80668	2.7001	2.92989	1.32858	1.36819	1.48795	3.34457	1.62691	1.61579	1.21011	0.75106	0.78088	0.65156	0.90975	1.44643	0.32351	0.58965	0.5807	0.61443	0.33141	0.28732	0.72791	1.61845	0.82996	1.84376	1.21023	0.89165	0.55617	0.79177	0.97211	0.77486	0.41505	0.59608	0.81762	1.55095	0.89547
45	EnhA4	0.42547	2.68399	1.84893	2.32278	3.74897	2.9141	1.36639	3.1874	2.7753	2.40603	1.73651	1.63708	2.02449	2.15465	2.61118	1.47585	1.54198	1.5595	2.86708	1.76999	1.7912	1.22238	0.87704	0.9067	0.97364	1.16286	1.38802	0.28017	0.99474	0.84907	0.78637	0.51035	0.38186	0.95551	1.4595	0.9574	1.7949	1.23868	1.01632	0.78631	1.09118	1.04353	0.97813	0.55603	0.76471	0.98487	1.44202	0.99192
46	EnhA5	0.40321	2.47653	1.69557	2.10788	3.20209	2.48993	1.40804	2.81745	2.35879	2.05893	1.61896	1.67118	1.87371	1.79128	2.15111	1.48949	1.58946	1.48861	2.36751	1.71091	1.7037	1.21885	0.96324	0.97958	1.07743	1.25529	1.34553	0.40304	1.15946	1.0209	0.86365	0.67711	0.61007	1.05041	1.32363	1.09435	1.71386	1.35253	1.19849	0.99647	1.22282	1.11139	1.03586	0.67447	0.98712	1.11078	1.32942	1.09716
47	EnhA6	1.08423	3.10383	2.21258	2.29777	2.65875	2.2753	1.56575	2.33508	2.28876	2.18985	1.70495	1.89124	2.07586	1.83317	2.27248	1.51245	1.45359	1.76006	2.41218	1.65035	1.74897	1.44939	0.90113	0.91445	1.02242	1.11701	1.38362	0.69876	1.36779	0.98119	0.95922	0.61207	0.48477	0.90011	1.3648	0.9554	1.5184	1.28067	1.17354	0.93266	1.40641	1.362	1.14467	0.57971	0.93413	0.91322	1.68369	1.13495
48	EnhA7	1.26275	0.73907	1.04388	1.26615	0.98037	1.23451	0.96748	0.93604	1.28175	1.4214	1.64232	1.40588	1.26596	1.81499	1.46806	1.38943	1.2271	1.57885	1.32016	1.23693	1.56512	1.87858	1.52081	1.56993	1.15713	1.18588	1.5291	2.03033	1.32092	1.10967	1.54374	1.10865	1.10523	1.22203	1.82141	1.19091	1.21374	1.18911	1.25684	1.11637	1.29597	1.89233	1.66261	1.40995	1.41714	1.52572	1.85684	1.40184
49	EnhA8	0.76298	0.99264	1.03331	1.42611	1.98593	2.19555	1.06249	1.79106	2.205	2.14778	1.84917	1.53061	1.58379	2.24934	2.3487	1.55457	1.45448	1.72517	2.24593	1.36659	1.56661	1.3672	1.01625	0.95538	0.96998	1.05422	1.52439	1.17711	0.91752	0.71158	0.93378	0.76808	0.47945	0.98611	1.78437	1.01085	1.54074	1.12597	1.02484	0.79243	1.14292	1.46181	1.15157	0.89727	1.07329	1.16629	1.91528	1.14947
50	EnhA9	0.92023	0.95117	0.99868	1.48234	2.2462	2.55545	1.45323	1.86755	2.44271	2.37335	1.97938	1.36662	1.52662	2.79931	2.75125	1.68583	1.51695	1.87292	2.55717	1.50036	1.73294	1.68035	1.10063	1.10859	0.84091	1.1202	1.78073	1.32795	0.92183	0.62299	0.73546	0.5771	0.32673	0.88888	2.19759	1.05173	1.74115	1.12175	0.84633	0.67298	1.04282	1.63789	1.15003	0.75913	0.92164	1.19506	2.3019	1.20261
51	EnhA10	0.37312	1.52005	1.12918	1.33872	2.05984	2.19137	0.85337	1.85065	2.11833	1.94515	1.52028	1.35235	1.62048	2.06859	2.0448	1.45902	1.49863	1.504	2.06018	1.46521	1.44965	1.4467	1.11085	1.00002	1.07491	1.20565	1.4969	0.41935	0.88933	0.87512	0.9746	0.70041	0.58763	1.00175	1.65683	1.1796	1.68604	1.3555	1.15107	0.80805	0.96979	1.32168	1.07516	0.87814	0.94288	1.2258	1.46667	1.16141
52	EnhA11	0.25476	0.58305	0.48569	0.6388	0.81886	1.1477	0.47373	0.80062	1.14375	1.12815	1.20001	1.13798	1.15632	1.14506	1.09758	1.19961	1.24351	1.18907	1.04006	1.16053	1.20488	1.25346	1.22546	1.38116	1.24887	1.22773	1.20192	0.43928	1.18821	1.07578	1.24252	1.06963	1.0506	1.17816	1.22354	1.23577	1.21356	1.21921	1.18643	1.14054	1.23279	1.26122	1.20682	1.27945	1.20739	1.32129	1.0916	1.15619
53	EnhA12	0.76691	0.8975	0.92974	1.22621	1.69731	1.83375	0.95838	1.43209	1.81591	1.8466	1.83317	1.61523	1.67716	2.11059	1.97175	1.52123	1.4203	1.72805	1.92616	1.55571	1.73511	1.85717	1.27384	1.22211	1.08042	1.22796	1.50538	0.93535	1.39331	0.96394	1.29979	0.79052	0.6944	1.10625	1.65376	1.10794	1.40807	1.20661	1.06221	0.93347	1.30762	1.64523	1.44434	0.8684	1.11115	1.28315	1.81027	1.23064
54	EnhA13	0.27075	0.95684	0.70988	1.03213	1.40212	1.62639	0.70876	1.30762	1.63486	1.5501	1.5293	1.44235	1.54079	1.39821	1.55718	1.49137	1.53376	1.48277	1.54584	1.49959	1.5339	1.41254	1.2219	1.27881	1.42013	1.35312	1.35314	0.35475	1.43858	1.25408	1.21888	0.96413	0.84466	1.24359	1.23354	1.31722	1.46584	1.39178	1.22791	1.16584	1.38627	1.32991	1.17821	0.86714	1.20969	1.28038	1.31577	1.26681
55	EnhA14	0.75718	1.02804	0.99299	1.22378	1.5574	1.9169	0.9797	1.36761	1.89838	1.8818	1.76292	1.47663	1.50896	2.23268	2.03673	1.52852	1.44515	1.67939	1.9169	1.52071	1.58497	1.78299	1.19544	1.14647	0.97371	1.13461	1.49782	1.00275	1.1379	0.86674	1.05636	0.78492	0.68956	1.19304	1.74781	1.04634	1.48577	1.12709	0.97656	0.85352	1.18282	1.62044	1.17755	0.93326	1.05458	1.3537	1.77701	1.13899
56	EnhA15	0.37359	1.06603	0.8117	0.96748	1.23186	1.49252	0.76024	1.18551	1.48125	1.40323	1.39533	1.38584	1.42419	1.39671	1.41208	1.32438	1.37277	1.33564	1.38449	1.38619	1.29349	1.35938	1.08057	1.14355	1.16414	1.29415	1.2422	0.44414	1.20871	1.10359	1.12546	0.82621	0.86746	1.20728	1.25172	1.19669	1.32847	1.25971	1.19752	1.0623	1.27904	1.29203	1.14622	0.97344	1.17827	1.28262	1.19821	1.14699
57	EnhA16	0.3815	0.882	0.73662	0.84954	1.00962	1.19203	0.73179	1.02414	1.19972	1.13549	1.13168	1.21085	1.22646	1.19381	1.1283	1.19584	1.23599	1.1602	1.1053	1.15152	1.13081	1.12436	1.31448	1.18194	1.23129	1.20976	1.19896	0.64965	1.20389	1.16436	1.25459	1.21891	1.25769	1.29584	1.22385	1.30778	1.2192	1.2712	1.23616	1.18579	1.13021	1.25532	1.24347	1.32431	1.20462	1.24988	1.08715	1.21917
58	EnhA17	1.20372	6.41857	3.95345	3.64946	4.33755	2.59433	2.09263	3.56278	2.49436	2.27602	1.47331	1.48512	1.77039	1.88912	2.39221	1.29572	1.3079	1.38854	2.80839	1.75389	1.56084	1.19727	0.66574	0.7944	0.85738	1.05965	1.27584	0.46847	0.86106	0.69104	0.65749	0.45216	0.35145	0.76607	1.31669	0.88614	1.57813	1.1352	0.91637	0.67853	0.94702	0.88285	0.82318	0.42058	0.59119	0.71968	1.35506	0.9227
59	EnhA18	0.7077	1.9489	1.30421	1.34723	1.56571	1.27471	0.84325	1.40361	1.30584	1.33935	1.20028	1.20361	1.14257	1.26777	1.33499	1.18757	1.10688	1.2331	1.38698	1.15925	1.19848	1.10238	1.03667	0.92677	1.00986	0.9425	1.17353	0.53836	1.20893	1.04293	1.08753	0.86031	0.86021	0.94583	1.19133	1.016	1.09034	1.05467	1.07227	0.99655	1.02607	1.13787	1.12656	0.82979	0.92335	0.93586	1.26894	1.10582
60	EnhA19	1.2384	2.98764	2.20908	2.46695	2.71746	2.03245	1.54427	2.30767	1.98841	2.04191	1.67647	1.45426	1.48355	2.47119	2.23616	1.39752	1.25259	1.60646	2.31291	1.50009	1.73529	1.55311	1.07895	1.06547	0.90742	1.0782	1.49464	0.93246	1.06506	0.70746	0.94448	0.67037	0.54225	0.85981	1.8294	0.95415	1.40439	1.03312	0.90893	0.7299	0.92182	1.37792	1.13913	0.72305	0.81931	1.03819	1.87829	1.09755
61	EnhA20	0.35272	1.9889	1.41964	1.3991	2.14321	1.98146	1.52264	2.1021	1.98715	1.79981	1.6166	1.6144	1.79572	1.65488	1.85312	1.58248	1.65524	1.5239	1.90663	1.74774	1.4415	1.28439	1.01447	1.06156	1.33646	1.55179	1.39154	0.40039	1.18575	1.25935	0.98664	0.87778	0.86153	1.32109	1.34498	1.25856	1.67374	1.48967	1.28569	1.21414	1.41313	1.17243	1.11011	0.7909	1.19016	1.16843	1.35614	1.2461
62	TxEnh1	0.58748	1.82209	1.42434	1.66634	2.33993	2.55284	1.43628	2.35867	2.50835	2.21235	1.74932	1.58241	1.85218	2.2893	2.35934	1.69481	1.79177	1.68968	2.42258	1.72364	1.6551	1.31278	1.03515	1.01384	1.06266	1.47611	1.76377	0.28732	0.85067	0.86662	0.84301	0.5919	0.61094	1.33078	1.88143	1.39443	2.19568	1.57229	1.21686	0.89348	1.06504	1.26056	1.13102	0.71032	0.83234	1.27271	1.60545	1.26432
63	TxEnh2	0.34764	0.596	0.4853	0.70572	1.07909	1.75936	0.61135	1.17332	1.65699	1.54623	1.3354	1.23209	1.39551	1.9628	1.61422	1.60565	1.75266	1.54537	1.52197	1.35577	1.23409	1.4845	1.5519	1.2601	1.18749	1.6927	1.9936	0.28699	0.90565	1.08454	1.15069	0.87106	0.63808	1.48196	2.1274	1.80983	2.20869	1.95646	1.40395	1.23651	1.10938	1.5698	1.53037	1.17767	1.05461	1.50619	1.57593	1.6043
64	TxEnh3	1.46651	0.48991	0.77491	0.77989	0.43251	0.73386	0.57722	0.49149	0.73168	0.84601	0.86295	0.69657	0.76021	1.17446	0.81633	1.05211	1.00813	1.1118	0.73215	0.91455	0.89631	1.29514	1.9325	1.40008	1.23219	1.36507	1.48305	1.0397	0.99799	1.05437	1.19802	1.50382	0.96201	1.16361	1.58557	1.37818	1.18345	1.18468	1.05393	1.07063	0.91744	1.34734	1.51924	1.60834	1.19656	1.40814	1.37911	1.38173
65	TxEnh4	15.9255	2.94184	7.37498	4.5253	1.75627	1.05932	5.01803	2.10362	1.09497	1.49144	1.52598	0.80068	0.80965	1.81967	1.45821	1.0725	0.87648	1.23329	1.67511	1.29758	1.59139	1.61448	1.37469	1.16317	0.99533	0.98678	1.40494	4.25919	0.71993	0.54782	0.84402	0.69085	0.49327	0.83431	1.73712	0.80903	1.05887	0.68965	0.55364	0.51947	0.63285	1.08652	0.97367	0.74083	0.71121	0.99553	1.96264	0.95841
66	TxEnh5	9.46241	2.11429	4.94996	3.2714	1.35068	1.09887	3.72461	1.53827	1.16864	1.4539	1.50285	1.05415	1.05668	1.69588	1.47213	1.14744	0.95106	1.37993	1.51187	1.31007	1.59108	1.77743	1.30295	1.20177	1.00975	1.01573	1.35139	3.93375	1.03751	0.81356	1.18477	0.85419	0.67586	0.86651	1.60131	0.83523	1.06482	0.87513	0.78655	0.70742	0.9416	1.42373	1.14576	0.84073	0.96386	1.10782	1.91283	1.04534
67	TxEnh6	5.63154	2.01621	3.56499	2.93211	1.51734	1.4392	2.89024	1.77044	1.49715	1.76681	1.67556	1.20866	1.28643	2.04309	1.74406	1.37366	1.22277	1.57004	1.79211	1.40064	1.52055	1.58236	1.23154	1.10854	1.01666	1.16332	1.62452	2.04663	0.80012	0.72842	0.96434	0.57911	0.61211	1.08911	1.98692	0.97514	1.46543	1.12882	0.86791	0.69883	0.92599	1.32679	1.25443	0.92149	1.07837	1.31616	1.9783	1.13627
68	TxEnh7	0.98166	0.86951	0.86789	1.2074	1.42613	1.96468	1.21785	1.28136	1.95651	1.99965	1.77167	1.40852	1.433	2.42283	2.24122	1.78332	1.56768	1.98755	2.05372	1.66322	1.8543	1.99037	1.55615	1.43585	1.32632	1.29971	1.92693	1.76065	1.21848	0.74321	1.14438	0.8233	0.49943	1.07116	2.1339	1.24282	1.68082	1.1765	0.93429	0.8178	1.17232	1.75055	1.31614	0.84817	0.97304	1.21285	2.42448	1.41573
69	TxEnh8	5.56996	2.75146	3.77884	2.7013	2.18691	1.82687	3.09883	2.61876	1.88603	2.03391	1.86056	1.28048	1.45414	2.23767	2.09946	1.31288	1.22801	1.54854	2.27371	1.59893	1.76152	1.67173	1.1964	1.0095	0.91168	1.25652	1.68366	1.17028	0.77536	0.74616	0.91381	0.52843	0.50803	0.95625	1.93109	1.02803	1.70223	1.23949	0.97843	0.68943	0.84699	1.1989	1.05377	0.70714	0.97359	1.14706	1.87329	1.15065
70	TxWk1	1.52004	1.56022	1.61999	1.3663	0.96086	0.95146	2.44835	1.25783	0.96924	0.99843	1.06405	0.9052	1.01648	1.11631	0.95318	0.90996	0.97815	0.90559	0.99986	1.01194	0.97009	1.04277	1.16052	0.96476	0.94026	1.13406	1.07002	0.94957	0.82843	0.94984	1.06764	1.03059	1.01034	1.15092	1.21088	1.04456	1.17959	1.2039	0.99404	0.94955	0.87733	1.03298	1.0675	1.09052	1.02371	1.1662	0.91463	0.96941
71	TxWk2	6.71339	1.51622	3.60946	2.13417	0.88687	1.03806	2.53389	1.09714	1.12765	1.31229	1.50042	1.11873	1.10196	1.43575	1.31733	1.16251	1.01333	1.3263	1.28817	1.19443	1.47853	1.55252	1.24593	1.19537	1.05363	1.03148	1.23102	2.86328	1.13622	0.92643	1.28552	0.97236	0.87916	0.95791	1.38351	0.90201	1.01246	0.9996	0.95968	0.85627	1.06427	1.39164	1.22191	0.94345	1.11231	1.18319	1.58228	1.08475
72	Tx1	0.23912	0.28528	0.24317	0.35984	0.40076	0.76993	0.45084	0.48528	0.72602	0.75667	0.83453	0.87387	1.00413	1.08866	0.68343	1.05373	1.21529	1.01646	0.62608	0.82406	0.7901	1.11605	1.74974	1.28316	1.23099	1.49892	1.46488	0.22726	0.95487	1.39101	1.51865	1.83626	1.50314	1.51076	1.64355	1.80722	1.4251	1.85241	1.39098	1.65061	1.15502	1.47246	1.84699	1.89537	1.3479	1.48428	1.01658	1.48414
73	Tx2	0.21846	0.55001	0.42693	0.55013	0.69165	1.05712	0.6649	0.79323	1.05084	1.00478	1.02973	0.98641	1.09935	1.13147	0.97942	1.12176	1.22592	1.07663	0.93644	1.05562	0.98372	1.14711	1.30677	1.08279	1.18513	1.26117	1.2183	0.26534	1.04106	1.08377	1.19116	1.32161	1.24935	1.35927	1.28305	1.34723	1.28899	1.37108	1.12196	1.24473	1.09208	1.23599	1.30312	1.27325	1.12844	1.26937	0.99714	1.15933
74	Tx3	0.33627	0.43195	0.35905	0.46988	0.54662	1.0719	0.32888	0.59031	1.14928	1.24419	1.21761	1.1794	1.19	1.48165	1.24373	1.41997	1.30572	1.51991	1.09954	1.24399	1.36326	1.64717	1.53506	1.35727	1.27945	1.35538	1.55157	0.49771	1.17172	1.00206	1.26476	0.97823	0.84458	1.17329	1.5874	1.3009	1.3447	1.18325	1.08059	0.99389	1.20879	1.52691	1.34987	0.99354	1.14761	1.37634	1.60497	1.34002
75	Tx4	2.85597	1.33921	1.84182	1.4903	0.75875	0.88967	2.07021	1.06032	0.89034	0.98013	0.99613	0.79415	0.95356	1.26069	0.9099	1.03195	1.104	1.01452	0.92785	0.93947	0.89767	1.11891	1.72575	1.25027	1.05632	1.4887	1.50976	0.70712	0.75835	1.12832	1.37211	1.26907	1.16533	1.33305	1.79401	1.48742	1.54962	1.53446	1.1305	1.25062	0.89879	1.27897	1.56922	1.57516	1.17995	1.49928	1.13171	1.30538
76	Tx5	2.84013	0.91614	1.62009	1.1998	0.48445	0.49826	1.29218	0.63255	0.52773	0.63495	0.69637	0.51889	0.53915	0.76946	0.59647	0.58589	0.56297	0.64545	0.61137	0.58475	0.65233	0.83871	1.01791	0.79259	0.65558	0.76374	0.78969	1.28148	0.57594	0.61307	0.8612	0.80248	0.70866	0.66638	0.92481	0.69667	0.68923	0.68776	0.59922	0.59587	0.54481	0.78639	0.77802	0.90266	0.72823	0.9484	0.77272	0.66577
77	Tx6	4.23468	3.26098	3.79854	2.74031	1.50373	1.29686	5.86267	2.32508	1.32206	1.41942	1.52365	1.04633	1.19943	1.69139	1.332	1.13712	1.25582	1.09594	1.48051	1.41039	1.35044	1.26592	1.45208	1.14868	1.0465	1.57056	1.57053	1.52521	0.8277	1.04216	1.19439	0.92539	0.98684	1.42943	1.91465	1.34625	1.90832	1.57949	1.18775	1.03397	0.87394	1.17881	1.32185	1.13514	1.09147	1.52444	1.25463	1.21413
78	Tx7	8.35343	3.59887	5.23666	3.13675	1.38021	1.27671	5.58152	2.36141	1.33842	1.52145	1.4341	0.94799	1.12307	1.78627	1.42815	1.12672	1.17284	1.13046	1.57713	1.34256	1.3826	1.29155	1.38944	1.13887	0.92965	1.54161	1.69514	1.64025	0.6599	0.88063	1.05889	0.72488	0.68342	1.32568	2.03294	1.27982	1.95028	1.47158	1.03276	0.81725	0.71759	1.05421	1.15234	0.89789	0.90764	1.45281	1.38448	1.18062
79	Tx8	2.82471	2.73861	2.83722	2.33281	1.87265	1.723	2.7375	2.27573	1.77328	1.80785	1.58787	1.29716	1.52524	1.88703	1.79091	1.30865	1.32699	1.39769	1.91732	1.54645	1.48888	1.3879	1.14543	1.05262	1.03552	1.39806	1.58736	0.74622	0.90001	0.92009	1.02915	0.70773	0.69729	1.19564	1.70729	1.15844	1.78503	1.46518	1.1645	0.89165	0.95495	1.18053	1.22552	0.78164	1.01092	1.29454	1.46927	1.17955
80	TxEx1	12.1106	2.96785	5.65945	3.30652	1.21141	0.90936	3.20101	1.57065	0.92872	1.11549	1.02107	0.63431	0.74345	1.3647	1.06033	0.97536	0.94297	0.98044	1.1589	0.99851	1.06705	1.31014	1.6664	1.2632	0.97146	1.32208	1.57233	1.98743	0.60118	0.79642	1.14178	0.93983	0.87273	1.14095	1.76561	1.29924	1.47793	1.1893	0.79593	0.77776	0.59728	1.03333	1.16814	1.2036	0.83363	1.28443	1.37999	1.2105
81	TxEx2	18.4037	3.49528	8.64222	4.60876	1.35136	0.90347	5.10669	2.06934	0.98391	1.34338	1.33983	0.68103	0.74775	1.55396	1.24796	0.90343	0.7746	1.02992	1.48763	1.14441	1.3769	1.37527	1.2027	1.02302	0.8483	1.0177	1.32143	3.23806	0.61725	0.53323	0.79016	0.57925	0.4136	0.77301	1.55869	0.79061	1.14544	0.79956	0.57186	0.4726	0.53163	0.8949	0.82353	0.65772	0.63588	0.99861	1.55931	0.86696
82	TxEx3	10.1044	1.88736	4.95014	3.14232	0.95728	0.66711	3.20136	1.20232	0.71214	0.97421	1.10252	0.64771	0.6107	1.19046	0.92466	0.79242	0.67317	0.90546	1.0163	0.89596	1.15966	1.30125	1.22138	0.99616	0.89645	0.86484	1.01133	3.64382	0.72338	0.60843	1.00116	0.81121	0.63549	0.69774	1.24699	0.70612	0.7757	0.64889	0.59176	0.56012	0.56664	0.98407	0.85597	0.84123	0.76018	0.98807	1.33405	0.78082
83	TxEx4	11.3724	2.2039	5.18594	4.9947	2.29632	1.69549	4.03654	2.30421	1.61905	1.7817	1.5707	0.94702	0.85356	2.10467	1.93446	1.35948	1.22875	1.3689	1.99058	1.22364	1.48957	1.21897	1.21601	1.12776	0.88894	1.10067	1.60482	3.4481	0.54832	0.47498	0.62643	0.62799	0.31924	0.82318	1.96832	1.11129	1.46847	0.88397	0.67657	0.42578	0.64144	0.97852	0.85549	0.74147	0.59254	1.03359	1.93935	1.14404
84	znf1	0.7813	0.19379	0.45793	0.27124	0.10537	0.20728	0.2919	0.15534	0.21892	0.26864	0.39301	0.34572	0.34916	0.32193	0.22219	0.39698	0.40205	0.40968	0.20408	0.34167	0.38209	0.51649	1.01769	0.76192	0.7292	0.60286	0.54184	0.82941	0.59957	0.76028	0.88578	1.82527	1.41833	0.69446	0.49957	0.79397	0.39813	0.62265	0.61731	0.95849	0.60191	0.63475	0.92439	1.54283	0.81765	0.69644	0.42314	0.67756
85	znf2	5.40791	0.52038	4.48008	1.07917	0.18383	0.17863	1.70233	0.46494	0.17858	0.28408	0.35967	0.31636	0.34419	0.26787	0.22012	0.26903	0.25745	0.31902	0.24367	0.29004	0.37133	0.41326	1.04882	0.71786	0.64071	0.74069	0.76277	8.19165	0.40103	0.7584	1.05482	1.82492	1.35449	0.65269	0.7093	0.72646	0.55719	0.99247	0.95496	1.10093	0.38232	0.45665	1.17605	1.77977	0.71633	0.5665	0.56722	0.90437
86	DNase1	0.98999	1.45468	1.29733	2.43112	2.45168	2.45386	1.72323	2.13596	2.29695	2.1283	1.54916	1.24696	1.44504	2.03682	2.3911	1.49603	1.44259	1.50802	2.37408	1.68503	1.50592	1.34867	0.96626	0.86081	0.89591	1.11383	1.3985	3.0989	0.76058	0.71423	0.79362	0.64099	0.7207	0.85167	1.50922	0.97714	1.59777	0.96644	0.88728	0.63811	0.91519	1.0832	0.92716	0.83065	0.82884	1.01179	1.71549	0.99179
87	BivProm1	7.89684	2.33109	4.12211	5.81162	3.99679	1.71067	7.92722	3.02268	1.66815	1.80441	1.37589	1.31223	1.24202	2.80996	2.18335	0.92112	0.71898	1.12414	2.27301	3.0066	1.41578	2.43001	0.66597	0.42229	0.41854	0.5048	0.80051	16.5961	0.50465	0.23566	0.66557	0.35732	0.32973	0.62087	1.46948	0.28424	0.66724	0.4583	0.40866	0.20127	0.44796	1.09723	0.72933	0.60697	0.5417	0.45479	1.51027	0.49729
88	BivProm2	8.29777	3.29885	4.75047	4.9487	4.04872	1.97331	7.34634	3.19226	2.01963	2.03812	1.3135	1.3972	1.20577	2.4743	2.64065	1.00195	0.75908	1.19465	2.63138	2.15456	1.40231	1.71001	0.57523	0.39298	0.3706	0.45197	0.8699	11.2564	0.40956	0.18893	0.58588	0.43591	0.29993	0.59942	1.42826	0.31617	0.77845	0.44967	0.42615	0.22802	0.49548	0.97012	0.64576	0.68773	0.44149	0.40517	1.67671	0.52258
89	BivProm3	2.68309	3.15084	2.89288	2.94611	3.1873	2.08493	3.11743	2.40596	2.0202	2.02762	1.68055	1.49617	1.38886	2.24578	2.37437	1.33485	1.13057	1.54005	2.34832	1.38788	1.51384	1.44375	0.98736	0.80539	0.64729	0.7073	1.2114	6.01122	0.81459	0.47559	0.79047	0.74379	0.62071	0.83753	1.65608	0.66813	1.14748	0.75777	0.77607	0.58864	1.05496	1.44744	1.03079	0.9693	0.79842	0.82448	1.95937	0.89784
90	BivProm4	3.69086	7.77829	6.51601	6.37691	5.74223	2.79434	3.90332	4.61634	2.69627	2.46454	1.37731	1.25169	1.1878	2.36688	2.93247	1.00234	0.9314	1.10926	3.38249	1.37147	1.48918	0.96612	0.39465	0.38139	0.3848	0.47354	0.89635	1.60121	0.30685	0.26252	0.31339	0.25302	0.24582	0.59393	1.32611	0.37633	1.09654	0.51385	0.48314	0.17372	0.42189	0.73415	0.46185	0.37088	0.31557	0.44126	1.33305	0.47486
91	PromF1	1.53229	1.28733	1.48617	2.00979	2.59859	2.13906	2.21478	1.84101	1.95474	2.05055	1.7512	1.34712	1.39756	2.95362	2.34335	1.48584	1.28179	1.68335	2.22408	1.55212	1.67139	1.99614	1.25828	0.99845	0.85188	0.90433	1.50397	3.02194	0.80496	0.50513	0.96166	0.81937	0.54144	0.91582	2.15801	0.91393	1.31024	0.90186	0.77168	0.6034	0.99439	1.75203	1.21404	1.01487	0.89357	1.08683	2.18155	1.08179
92	PromF2	1.77006	2.0561	2.04223	3.22832	3.79877	2.59383	2.9495	2.84131	2.39415	2.36164	1.76173	1.2124	1.3717	3.17633	2.8113	1.48104	1.32715	1.57866	2.75216	1.50527	1.61106	1.5496	0.9918	0.82796	0.67473	0.8327	1.47272	2.31197	0.4807	0.37464	0.60848	0.52146	0.3911	0.77085	2.18912	0.81107	1.45911	0.82178	0.61326	0.36	0.69118	1.41231	0.86696	0.67403	0.68756	0.90319	2.02854	0.90833
93	PromF3	3.38202	0.8088	1.64391	3.37754	3.0414	2.67556	3.46313	2.12653	2.4348	2.34845	1.8205	1.26689	1.65447	3.40754	2.98835	1.55943	1.36031	1.66992	2.60449	1.75128	1.55379	1.88705	1.07302	0.74262	0.60091	0.98492	1.60247	3.91544	0.50207	0.34044	0.70764	0.4723	0.34201	0.83612	2.29209	0.77871	1.55112	0.9927	0.64415	0.36926	0.58072	1.36935	0.86797	0.69569	0.65677	0.93838	2.0748	1.00644
94	PromF4	5.19033	0.53422	1.68087	6.25202	3.88158	1.98831	6.53781	3.28315	1.9629	1.97595	1.31426	0.9778	1.4185	2.5356	2.46625	0.97135	0.73211	1.11037	2.39221	3.71588	1.27376	2.51085	0.79325	0.56039	0.42711	0.9668	1.22304	20.6888	0.50674	0.27526	0.70285	0.36699	0.29025	0.50693	1.85156	0.39608	1.17894	0.79591	0.49677	0.19401	0.34038	0.75241	0.61119	0.51646	0.43478	0.56505	1.76292	0.72304
95	PromF5	5.60041	2.67997	3.50566	6.30765	4.41946	1.81624	6.38987	3.25563	1.69574	1.87051	1.41379	1.18104	1.30093	3.33638	2.24208	0.99837	0.79071	1.1644	2.34995	3.18086	1.36918	2.87147	0.74509	0.53297	0.49573	0.63849	0.89606	15.566	0.5275	0.24986	0.67238	0.41838	0.28194	0.62594	1.67903	0.33249	0.76446	0.53173	0.40951	0.19158	0.42016	1.08704	0.63039	0.56	0.4575	0.46199	1.58149	0.54796
96	PromF6	3.43566	1.20074	2.00566	3.25182	2.55725	3.09998	1.9163	2.06478	2.77834	2.37134	1.72481	1.43701	1.57115	2.65436	2.98332	1.66446	1.65923	1.64465	2.70677	1.72428	1.64278	1.29645	0.8002	0.70929	0.73867	1.11824	1.49697	1.56287	0.52892	0.43837	0.5854	0.43715	0.22735	1.06907	1.83232	0.92984	1.76122	1.03681	0.76798	0.43004	0.75586	1.11573	0.82371	0.60198	0.6194	0.94324	1.7017	0.97942
97	PromF7	1.53309	1.03232	1.28649	1.86509	2.21207	2.67659	1.38443	2.02125	2.42529	2.05046	1.68352	1.46165	1.44513	2.31193	2.37794	1.51983	1.69627	1.45686	2.29076	1.5068	1.42585	1.26479	0.99198	0.85928	0.89657	1.26329	1.52492	0.57919	0.59699	0.57428	0.69827	0.49419	0.57697	1.2314	1.89762	1.20071	1.94557	1.14241	1.02412	0.55829	0.76594	1.08526	0.87564	0.76384	0.73348	1.18034	1.40953	1.07669
98	TSS1	2.09883	0.71943	1.07649	5.04284	3.68774	1.36221	5.61147	2.54127	1.20712	1.38586	1.02553	0.74974	0.91801	1.33039	1.5227	0.7542	0.63433	0.78147	1.68842	4.07575	0.94181	2.47764	0.73549	0.46972	0.52433	0.73737	0.76418	44.4704	0.67511	0.26453	0.75123	0.41625	1.17905	0.61222	1.08356	0.31573	0.69022	0.49775	0.36831	0.19542	0.3283	0.65491	0.42935	0.65523	0.43939	0.45852	1.31056	0.52942
99	TSS2	2.43916	1.22103	1.67332	3.47379	2.40716	0.94168	3.88522	1.65407	0.796	0.93009	0.80791	0.62791	0.61857	0.93343	0.95806	0.62415	0.58478	0.63589	1.10098	2.83209	0.70031	1.66308	0.69208	0.35697	0.55874	0.57604	0.54684	47.8178	0.71266	0.24522	0.59136	0.5915	2.08825	0.79703	0.74383	0.37084	0.49453	0.41645	0.45492	0.24631	0.38558	0.6382	0.48807	0.93526	0.47778	0.44742	0.96587	0.52266
	Base	0.6042	0.83634	0.45629	0.6035	1.66378	3.58688	0.84717	0.72892	0.89602	0.86259	0.75125	0.75009	1.23709	0.93707	0.76685	0.7181	2.14239	0.94391	1.06641	1.02861	0.64162	0.40821	0.62916	0.53103	0.61488	0.72427	0.9556	0.44248	0.91848	0.93657	0.63088	0.9275	0.44825	0.51331	1.20173	1.33581	2.30299	0.90681	0.69749	0.75647	0.70368	0.74108	0.99839	1.02455	0.84127	0.69822	0.40956	0.53314
[truncated: 56 more columns]

## Sheet: consHMM_figure
Additional File 1 Figure S30: Full-stack states and maximum enriched ConsHMM state. The first column gives the label of the full-stack states. The second column shows the maximum fold enrichment for any ConsHMM state defined to annotate nucleotides based on sequence conservation patterns (Arneson & Ernst, 2019) (Methods). The third column shows the ConsHMM state that has the highest fold-enrichme…
	state	max_enrich	most_enriched consHMM_state	group_mnenomics	group_description
0	GapArtf1	7.7	96-AM_SPrim	AM_SPrim	High align and match frequencies for a few primates								High align and match frequencies for a few primates		High align and match frequencies for a few primates
1	GapArtf2	8.1	96-AM_SPrim	AM_SPrim	High align and match frequencies for a few primates								High align and march for mammals, but missing notable subsets		High align and march for mammals, but missing notable subsets
2	GapArtf3	7.2	95-AM_SPrim	AM_SPrim	High align and match frequencies for a few primates								High align and match frequencies for primates		High align and match frequencies for primates
3	Quies1	1.8	30-AM_SMam	AM_SMam	High align and march for mammals, but missing notable subsets								Putative artifact		Putative artifact
4	Quies2	1.8	76-AM_Prim	AM_Prim	High align and match frequencies for primates								High align and match frequency for all vertebrates		High align and match frequency for all vertebrates
5	Quies3	1.7	80-AM_Prim	AM_Prim	High align and match frequencies for primates								High align and match for mammals		High align and match for mammals
6	Quies4	4.6	86-AM_Prim	AM_Prim	High align and match frequencies for primates								High align and match for mammals and some non-mammals		High align and match for mammals and some non-mammals
7	Quies5	1.8	72-AM_Prim	AM_Prim	High align and match frequencies for primates
8	HET1	3.4	76-AM_Prim	AM_Prim	High align and match frequencies for primates
9	HET2	3.7	82-AM_Prim	AM_Prim	High align and match frequencies for primates
10	HET3	4.4	86-AM_Prim	AM_Prim	High align and match frequencies for primates
11	HET4	2.8	93-AM_SPrim	AM_SPrim	High align and match frequencies for a few primates
12	HET5	5.7	100-artifact	artifact	Putative artifact
13	HET6	5.3	93-AM_SPrim	AM_SPrim	High align and match frequencies for a few primates
14	HET7	4.3	93-AM_SPrim	AM_SPrim	High align and match frequencies for a few primates
15	HET8	2.6	82-AM_Prim	AM_Prim	High align and match frequencies for primates
16	HET9	3.5	93-AM_SPrim	AM_SPrim	High align and match frequencies for a few primates
17	ReprPC1	4.6	1-AM_allVert	AM_allVert	High align and match frequency for all vertebrates
18	ReprPC2	2.5	5-AM_Mam	AM_Mam	High align and match for mammals
19	ReprPC3	1.6	100-artifact	artifact	Putative artifact
20	ReprPC4	1.5	69-AM_Prim	AM_Prim	High align and match frequencies for primates
21	ReprPC5	2.7	82-AM_Prim	AM_Prim	High align and match frequencies for primates
22	ReprPC6	1.9	100-artifact	artifact	Putative artifact
23	ReprPC7	4.6	28-AM_SMam	AM_SMam	High align and march for mammals, but missing notable subsets
24	ReprPC8	2.6	100-artifact	artifact	Putative artifact
25	ReprPC9	1.8	100-artifact	artifact	Putative artifact
26	Acet1	9	82-AM_Prim	AM_Prim	High align and match frequencies for primates
27	Acet2	2.5	100-artifact	artifact	Putative artifact
28	Acet3	1.9	75-AM_Prim	AM_Prim	High align and match frequencies for primates
29	Acet4	2	14-AM_Mam	AM_Mam	High align and match for mammals
30	Acet5	1.6	75-AM_Prim	AM_Prim	High align and match frequencies for primates
31	Acet6	2.1	9-AM_Mam	AM_Mam	High align and match for mammals
32	Acet7	2.6	14-AM_Mam	AM_Mam	High align and match for mammals
33	Acet8	1.6	75-AM_Prim	AM_Prim	High align and match frequencies for primates
34	EnhWk1	2.2	5-AM_Mam	AM_Mam	High align and match for mammals
35	EnhWk2	2.7	28-AM_SMam	AM_SMam	High align and march for mammals, but missing notable subsets
36	EnhWk3	2.8	5-AM_Mam	AM_Mam	High align and match for mammals
37	EnhWk4	3.7	2-AM_nonMam	AM_nonMam	High align and match for mammals and some non-mammals
38	EnhWk5	1.4	75-AM_Prim	AM_Prim	High align and match frequencies for primates
39	EnhWk6	1.6	13-AM_Mam	AM_Mam	High align and match for mammals
40	EnhWk7	1.5	77-AM_Prim	AM_Prim	High align and match frequencies for primates
41	EnhWk8	2.7	2-AM_nonMam	AM_nonMam	High align and match for mammals and some non-mammals
42	EnhA1	4.1	5-AM_Mam	AM_Mam	High align and match for mammals
43	EnhA2	5.7	2-AM_nonMam	AM_nonMam	High align and match for mammals and some non-mammals
44	EnhA3	4.8	5-AM_Mam	AM_Mam	High align and match for mammals
45	EnhA4	3.7	5-AM_Mam	AM_Mam	High align and match for mammals
46	EnhA5	3.2	5-AM_Mam	AM_Mam	High align and match for mammals
47	EnhA6	3.1	2-AM_nonMam	AM_nonMam	High align and match for mammals and some non-mammals
48	EnhA7	2	28-AM_SMam	AM_SMam	High align and march for mammals, but missing notable subsets
49	EnhA8	2.3	15-AM_Mam	AM_Mam	High align and match for mammals
50	EnhA9	2.8	14-AM_Mam	AM_Mam	High align and match for mammals
51	EnhA10	2.2	6-AM_Mam	AM_Mam	High align and match for mammals
52	EnhA11	1.7	77-AM_Prim	AM_Prim	High align and match frequencies for primates
53	EnhA12	2.1	14-AM_Mam	AM_Mam	High align and match for mammals
54	EnhA13	1.6	9-AM_Mam	AM_Mam	High align and match for mammals
55	EnhA14	2.2	14-AM_Mam	AM_Mam	High align and match for mammals
56	EnhA15	1.5	6-AM_Mam	AM_Mam	High align and match for mammals
57	EnhA16	1.9	100-artifact	artifact	Putative artifact
58	EnhA17	6.4	2-AM_nonMam	AM_nonMam	High align and match for mammals and some non-mammals
59	EnhA18	2.2	94-AM_SPrim	AM_SPrim	High align and match frequencies for a few primates
60	EnhA19	3	2-AM_nonMam	AM_nonMam	High align and match for mammals and some non-mammals
61	EnhA20	2.1	5-AM_Mam	AM_Mam	High align and match for mammals
62	TxEnh1	2.6	6-AM_Mam	AM_Mam	High align and match for mammals
63	TxEnh2	2.2	37-AM_SMam	AM_SMam	High align and march for mammals, but missing notable subsets
64	TxEnh3	2.3	82-AM_Prim	AM_Prim	High align and match frequencies for primates
65	TxEnh4	15.9	1-AM_allVert	AM_allVert	High align and match frequency for all vertebrates
66	TxEnh5	9.5	1-AM_allVert	AM_allVert	High align and match frequency for all vertebrates
67	TxEnh6	5.6	1-AM_allVert	AM_allVert	High align and match frequency for all vertebrates
68	TxEnh7	2.4	47-A_SMam	A_SMam	High align frequencies for mammals, but low match frequencies
69	TxEnh8	5.6	1-AM_allVert	AM_allVert	High align and match frequency for all vertebrates
70	TxWk1	2.4	7-AM_Mam	AM_Mam	High align and match for mammals
71	TxWk2	6.7	1-AM_allVert	AM_allVert	High align and match frequency for all vertebrates
72	Tx1	1.9	44-AM_SMam	AM_SMam	High align and march for mammals, but missing notable subsets
73	Tx2	2	77-AM_Prim	AM_Prim	High align and match frequencies for primates
74	Tx3	2.1	75-AM_Prim	AM_Prim	High align and match frequencies for primates
75	Tx4	2.9	1-AM_allVert	AM_allVert	High align and match frequency for all vertebrates
76	Tx5	4	77-AM_Prim	AM_Prim	High align and match frequencies for primates
77	Tx6	5.9	7-AM_Mam	AM_Mam	High align and match for mammals
78	Tx7	8.4	1-AM_allVert	AM_allVert	High align and match frequency for all vertebrates
79	Tx8	2.8	3-AM_nonMam	AM_nonMam	High align and match for mammals and some non-mammals
80	TxEx1	12.1	1-AM_allVert	AM_allVert	High align and match frequency for all vertebrates
81	TxEx2	18.4	1-AM_allVert	AM_allVert	High align and match frequency for all vertebrates
82	TxEx3	10.1	1-AM_allVert	AM_allVert	High align and match frequency for all vertebrates
83	TxEx4	11.4	1-AM_allVert	AM_allVert	High align and match frequency for all vertebrates
84	znf1	3	79-AM_Prim	AM_Prim	High align and match frequencies for primates
85	znf2	10.9	100-artifact	artifact	Putative artifact
86	DNase1	3.1	28-AM_SMam	AM_SMam	High align and march for mammals, but missing notable subsets
87	BivProm1	16.6	28-AM_SMam	AM_SMam	High align and march for mammals, but missing notable subsets
88	BivProm2	11.3	28-AM_SMam	AM_SMam	High align and march for mammals, but missing notable subsets
89	BivProm3	6	28-AM_SMam	AM_SMam	High align and march for mammals, but missing notable subsets
90	BivProm4	7.8	2-AM_nonMam	AM_nonMam	High align and match for mammals and some non-mammals
91	PromF1	3	28-AM_SMam	AM_SMam	High align and march for mammals, but missing notable subsets
92	PromF2	3.8	5-AM_Mam	AM_Mam	High align and match for mammals
93	PromF3	3.9	28-AM_SMam	AM_SMam	High align and march for mammals, but missing notable subsets
94	PromF4	20.7	28-AM_SMam	AM_SMam	High align and march for mammals, but missing notable subsets
95	PromF5	15.6	28-AM_SMam	AM_SMam	High align and march for mammals, but missing notable subsets
96	PromF6	3.4	1-AM_allVert	AM_allVert	High align and match frequency for all vertebrates
97	PromF7	2.7	6-AM_Mam	AM_Mam	High align and match for mammals
98	TSS1	44.5	28-AM_SMam	AM_SMam	High align and march for mammals, but missing notable subsets
99	TSS2	47.8	28-AM_SMam	AM_SMam	High align and march for mammals, but missing notable subsets

## Sheet: cell_group_sign_tests
Additional File 1 Figure S7: Statistically significant tissue—group specificity in full-stack states. The last eight columns correspond to the eight most frequently profiled chromatin marks (H3K9me3, H3K4me1, H3K4me3, H3K36me3, H3K27me3, H3K27ac, H3K9ac, and DNase I hypersensitivity). The rows correspond to states that for at least one chromatin mark show statistically significant higher emission…
raw state num (mostly ignored by end user)	Long state annotations	state	H3K9me3	H3K4me1	H3K4me3	H3K36me3	H3K27me3	H3K27ac	H3K9ac	DNase
69	No signal; unmappable - assembly gaps	GapArtf1
77	satellite repeats/artifacts; H3K9me3, DNase I, and some signal from many others	GapArtf2
78	rRNA, satellite repeats; artifacts; High signal most experiments; satellite repeats	GapArtf3
1	quescient; H3K9me3 very weak; broad domain; Cell lines; ENCODE2012, Epithelial, IMR90, Myostat	Quies1
2	quescient; H3K9me3 weak inIMR90, Epithelial, ENCODE2012, Myostat	Quies2
68	quescient (very low non-specific signal)	Quies3
70	H3K9me3 very weak; LINE repeats; 25_ques in most ct. 21_Het in ESC-related	Quies4
95	quescient (H3K9me3/H3K27me3 very weak)	Quies5
3	H3K9me3. Het in epithelial, IM90, adipose, HSC&B-cell, thymus. LTR repeats Mix of Het and quescient in other.	HET1
4	H3K9me3+H3K27me3; Quescient: Mesench, blood & T-cell, Brain. PolyRep in Sm.Muscle, muscle. Het in Epithelial, IM90, Myostat	HET2
71	H3K9me3 weak; LINE repeats	HET3
72	H3K9me3; LTR/LINE/satellite repeats; Stronger in Adipose, Mesench, Neurosph, ESC, HSC &Bcells	HET4
73	H3K9me3 strong; LTR repeats	HET5
74	H3K9me3 weak; LTR and Other class repeats	HET6
75	H3K9me3 very weak; LTR and Other class repeats	HET7
76	H3K9me3 and some H3K27me3; LTR, RNA repeats	HET8
79	H3K9me3 - ESC/iPSC; LTR, Satellite repeats	HET9				ESC
53	ReprPC (except: PromBiv in ESC); H3K27me3 strong and H3K4me1 weak	ReprPC1
54	polycomb repressed (H3K27me3)	ReprPC2
55	weak polycomb repressed (H3K27me3 weak)	ReprPC3
56	very weak polycomb repressed (H3K27me3 very weak)	ReprPC4
57	polycomb repressed (H3K27me3 and some class1 acetylation in ESC and ESC-derived)	ReprPC5
58	24_ReprPC (H3K27me3) in Brain, Epithelial, muscles, Mesench, Neurosph, Mystat, IM90, Adipose. Others quescient	ReprPC6
59	17_EnhW: brain, HSC&B-cell, Neurosph, ESC, iPSC, Heart. 24_ReprPC: Epithelial, Mesench, Mystat, IM90, Adipose. H3K27me3 IMR90, Epithelial, Myostat, Mesench with some class 1 acetylations and H3K4me1	ReprPC7
94	H3K27me3/H3K9me3 weak. Mixed 25_Ques and 24_ReprPC	ReprPC8
96	H3k27me3 in es/ipsc; Weak H3K27me3 in others; 24_ReprPC in all ct	ReprPC9
5	H3K9me3 + class1 epigenome acetylations +simple repeats	Acet1
6	class1 epigenome acetylations weak; highest emissions in ES & iPSC. 19_DNase in ESC, iPSC and ES-deriv. Mixes of quescient in other cell types	Acet2
7	class1 epigenome acetylations very weak; universal quescient	Acet3
8	class 1 epigenome acetylations and IMR90 enhancers. 17_EnhW2 in most cell types	Acet4
9	class 1 epigenome acetylations and IMR90 enhancers weak.	Acet5		ENCODE2012
10	IMR90 class 1 acetylations. 18_EnhAc in Myostat, IMR90, Mesench	Acet6		ENCODE2012	ENCODE2012
11	Enhancers in IMR90, Myostat, Mesench, Epithelial, ENCODE2012 . IMR90 class 1 acetylations	Acet7			ENCODE2012
93	acetylations marks + enhancers in ESC-derived (H1_BMP4_Derived_Trophoblast_Cultured_Cells)	Acet8
17	weak enhancers acetylation in mesench & myostat. DNase in brain, IM90, Adipose, Epithelial, Neurosph, muscle	EnhWk1
39	Enhancers in muscle, adipose, heart, brain (13_ENhA, 15_EnhAF) (H3M4me1 and acetylations, weak). 18_EnhAc and 17_EnhW2 in other	EnhWk2
40	enhancers (H3K4me1, H3K27ac) in muscle, heart, adipose (weak emissions). Weak Enh, DNase signals in others	EnhWk3					ENCODE2012
41	weak enhancers (H3K4me1 weak, no H3K27ac) brain and neurosph	EnhWk4			Brain		ENCODE2012
61	weak enhancers blood* and thymus (H3K4me1, very weak H3K27ac in thymus)	EnhWk5		Blood & T-cell	Blood & T-cell
62	weak enhancer blood* (T-cell preferential) and thymus (H3K4me1 and H3K27ac). Very weak enhancers + transcription in others	EnhWk6		Blood & T-cell	Blood & T-cell			Blood & T-cell
67	HSC-Bcells weak enhancers (HSC H3K4me1*)	EnhWk7		HSC & B-cell
90	17_EnhW2, 18_EnhAC in ES_derived, ESC, iPSC (K4me1, very weak K27ac). 25_Ques in others.	EnhWk8
12	enhancers in most cell types, weaker in blood. EnhA1 in Digestive, Other, ES_deriv, Epithelial, Heart, Muscle, Thymus and Neurosph	EnhA1
13	enhancers in mesenchymal, muscle, heart, neurosph, adipose. DNase in ESC and iPSC	EnhA2
14	strong enhancers in most cells, weaker in blood and ESC&iPSC	EnhA3		ENCODE2012	ENCODE2012
15	strong enhancers in myostat, mesench, lung, epithelial	EnhA4		ENCODE2012	ENCODE2012
16	enhancers in mesenchymal, myosat. DNase (weaker emission) in most other	EnhA5		ENCODE2012	ENCODE2012			ENCODE2012
42	Brain* enhancers (Brain_H3K4me1*, Brain_H3K4me3*)	EnhA6		Brain	Brain		ENCODE2012
60	blood_enhancer* (Blood H3K4me1, H3K4me3). 13_EnhA1, 15_EnhAF in Blood&Tcell, HSC&B-cell. Mixed 24_ReprPC, 22_PromP, 17_EnhW2 in others. H3K4me1 &H3K27me3 weak.	EnhA7		Blood & T-cell,HSC & B-cell		Blood & T-cell
63	active enhancers in blood* and thymus (H3K4me1, H3K27ac, H3K4me2, H3K4me3)	EnhA8		Blood & T-cell	Blood & T-cell			Blood & T-cell
64	Blood* and thymus enhancer strongest. 9_TxReg and 10_TxReg5p in other ct	EnhA9		Blood & T-cell	Blood & T-cell
65	HSC&B-cell* enhancers (K4me1, K27ac, DNase) --not as strong as EnhA9; weaker enhancers in other cell types	EnhA10		HSC & B-cell
66	Monoctyes, neutrophils, HSC&Bcells * enhancers	EnhA11		HSC & B-cell	HSC & B-cell	HSC & B-cell
83	Epithelial enhancers (H3K4me1 & DNase); ES_derived weaker acetylations + H3K4me1	EnhA12
84	enhancers (H3K4me1) - epithelial, weak signals	EnhA13
85	Liver/Intestine/Digestive* enhancers (H3K4me1, H3K27ac, DNase); weak others	EnhA14		Digestive	Digestive			Digestive		Digestive
86	weak EnhAc signals (18_EnhAc, H3K4me1, H3K27ac) in liver and digestive*	EnhA15					ENCODE2012	Digestive		Digestive
87	ENCODE cell line specific positions; H2A.Z, H3K4me1, H3K27ac, DNase	EnhA16
89	ESC, iPSC, Neurosph enhancers and some differentiated	EnhA17					ENCODE2012
91	ESC/iPSC enhancers (13_EnhA1) strong and some ESC-derived (ESC H3K4me1*); ERV1 repeats	EnhA18		ESC
92	ES/iPSC/ES-derived enhancers strong (H3K4me1, DNase, acetylations)	EnhA19
100	HUVEC enhancers	EnhA20
18	H3K79me2 and enhancers Mesench, Myostat, ENCODE, Epithelial	TxEnh1			ENCODE2012	ENCODE2012	HSC & B-cell
19	H3K79me2 and blood enhancers (Blood_H3K4me1*)	TxEnh2		Blood & T-cell
23	H3K79me2 strong, H3K79me1, H4K20me1, H3K36me3, some enhancers. 6_Tx in ESC, ES-deriv and iPSC. 12_TxEnhW in Blood &T-cell, sm. Muscle, myostat and adipose	TxEnh3
33	H3K36me3 strong and some enhancers (H3K27ac, H3K4me1); exons; near TES; 11_TxEnh3p all cell types	TxEnh4
34	H3K36me3 (weaker). 11_TxEnh3p in most cell types. 7_Tx3p in a few	TxEnh5
36	H3K36me3 + enhancers blood preference (H3K4me1*, H3K4me3*, H3K27ac*). 11_TxEnh3p in all cell types	TxEnh6		Blood & T-cell	Blood & T-cell			Blood & T-cell
38	H3K79me2 and enhancers; 10_TxEnh5p, 12_TxEnhW in all cell types	TxEnh7
82	Transcribed enhancers 3'; enhancers Myostat, IMR90, Mesench, Epithelial	TxEnh8			ENCODE2012
29	H3K36me3 weak; weak transcription; 8_TxWk	TxWk1
35	H3K36me3 weak; 8_TxW in all cell types; some acetylations	TxWk2
20	H3K79me2. Mostly Tx5p, some TxEnhW in Blood & T-cell (Blood_H3K4me1*)	Tx1		Blood & T-cell
21	weak H3K79me2, 5_Tx5p	Tx2
22	H3K79m2 and H3K79me1, 5_Tx5p,	Tx3
24	H3K79me2 and H3K36me3 (weaker). 6_Tx, few 5_Tx5p	Tx4		Blood & T-cell
28	H3K36me3; SINE repeats strongest; 7_Tx3p in all most all cell types	Tx5
30	H3K36me3 - HSC&B-cell and Mesench preference. 7_Tx3p in blood, mesench, ESC, iPsc, Myostat, adipose, thymus.	Tx6
31	H3K36me3 strong, HSC&B-cell and Mesench preference; 7_Tx3p in all cell types	Tx7
32	H3K36me3 (weaker); Mix of 7_Tx3p and 8_TxWk	Tx8
25	H3K79me2 and H3K36me3; exon; 6_Tx	TxEx1		Blood & T-cell
26	H3K36me3 strongest; exons; Tx3p	TxEx2
27	H3K36me3 strong; exon; Tx3p	TxEx3
37	TES and some promoter flanking; 9_TxReg; very high avg_gene_exp; H3K36me3, H3K79me2, HeK79me1, H3K27ac, H3K4me1, H3K4me2, H3K9ac	TxEx4
80	H3K36me3+H3K9me3; ZNF genes	znf1
81	H3K36me3+H3K9me3 strong; ZNF genes (~80 folds)	znf2
88	DNase I only; CTCF, Candidate Insulator	DNase1
50	bivalent promoter- more balanced H3K4me3/ H3K27me3	BivProm1
51	bivalent promoter- stronger on H3K27me3	BivProm2
52	24_ReprPC in ENCODE, Blood & Tcell, Digestive, HSC &B-cell, Sm.Muscle. 23_PromBiv flanking in other cell types. H3K27me3 and H3K4me1	BivProm3
97	bivalent promoter in Blood & T-cells, HSC & B-cell, ESC. Prom_D2 in Brain, muscle, sm. Muscle, mesench, neurosph, myosate and adipose. A mix of Prom_D2, bivalent promoter and 22_prom_p in ESC_derived, ENCODE 2012, iPSC, Digestive, Epithelia, Heath and other cell types	BivProm4
43	H3K4me1 strongest, all ct; some promoter flank; other marks: H3K4me2, DNase, H2A.Z, weaker in H3K4me3, H3K27ac, H3K9ac, class1 acetylation	PromF1
44	H3K4me1, H3K4me2, H3K4me3, DNase, acetylations promoter flank upstream bias	PromF2
45	H3K4me2, H3K4me3, H3K4me1(weaker than me3), DNase, acetylations - flanking tss upstream and downstream	PromF3		HSC & B-cell
46	H3K4me2, H3K4me3 limited H3K4me1, heavily acetylated - flanking tss downstream bias	PromF4		HSC & B-cell
49	flanking promoter; 2_PromU in most cell types; stronger on H3K4me3	PromF5		HSC & B-cell
98	active downstream promoter (3_PromD1, 4_PromD2 all ct);	PromF6						ENCODE2012
99	Prom further downstream (neighborhood enrichment); 4_PromD2 all ct; H3K4me1, H3K4me2, H3K4me3, H3K79me2, H3K9ac, H3K27ac	PromF7
47	TSS more acetylated and active; 1_TssA in all cell types	TSS1		HSC & B-cell
48	TSS (22_PromP in iPSC)	TSS2		HSC & B-cell
