# Supplementary material for: Universal annotation of the human genome through integration of over a thousand epigenomic datasets
Source: Genome Biol. 2022 Jan 6;23:9. doi: 10.1186/s13059-021-02572-z (PMC8734071; doi:10.1186/s13059-021-02572-z)
Supplement: Supplementary file 7 — Additional file 7. Summary characteristics of ConsHMM states. Descriptions of select ConsHMM states mentioned in the main text. Excel version of Additional File 1: Figure S30C: Enrichment of all full-stack states for ConsHMM states. [file 13059_2021_2572_MOESM7_ESM.xlsx]

## Sheet: consHMM_state_characteristics
Descriptions of select consHMM states mentioned in the main text
ConsHMM_state	Characterization based on Arneson & Ernst, 2019 (Supp.Data. File 1)
1-AM_allVert	Most conserved. High align and match frequency with all vertebrates' genomes. Most enriched for CDS, UTRs, exons of protein coding genes with preference for 1st and 2nd codon position, canonical splice-site.
2-AM_nonMam	Conserved enhancers. Most enriched for TES of protein coding genes, enhancer-group chromatin states in ct-spec annotations
3-AM_nonMam	Eniched for CDS and exons of protein coding genes with 3rd codon position preference; DHS in non-exons
5-AM_Mam	Conserved enhancer and DNase (top2 most enriched with enhancer-related and DNase states in ct-spec annotations)
14-AM_Mam	Most enriched state for TxEnh5' and TxEnhW chromatin states in ct-spec annotations
28-AM_SMam	Strongest signals of overlapping TSS and promoter states in ct-spec annotations, CpG islands, Low Complexity class and family Repeats, DHS in non-exons
82-AM_Prim	Moderate conservation (align and match with primates); ReprPC state in ct-spec annotations
75-AM_Prim	Most enriched state for RNA, scRNA, snRNA and srpRNA class and family repeats
76-AM_Prim	Most enriched state for LTR class and ERVL-MaLR, PiggyBac, and TcMar-Mariner family repeats
77-AM_Prim	Most enriched state for SINE class, and Alu family repeats and Tx5' and TxWk chromatin states
86-AM_Prim	Most enriched state for LINE class, L1 family repeats, and Quies chromatin state in ct-spec annotations
100-artifact	Alignment artifacts. Most enriched state for TSS, Exons, TES of pseudogenes, ZNF/Rpts chromatin state in ct-spec annotations. tRNA class and family repeats, protein-DNA complex assembly genes
93-AM_SPrim	Most enriched state for HET chromatin state in ct-spec annotations, ERV1 and ERVK family repeats
95-AM_SPrim	Most enriched state for simple and rRNA class and family and acro and telo family repeats
96-AM_SPrim	Most enriched state for assembly gaps, centr family repeats
State group description
High align and match frequencies for a few primates	High align and match frequencies for a few primates
High align and march for mammals, but missing notable subsets	High align and march for mammals, but missing notable subsets
High align and match frequencies for primates	High align and match frequencies for primates
Putative artifact	Putative artifact
High align and match frequency for all vertebrates	High align and match frequency for all vertebrates
High align and match for mammals	High align and match for mammals
High align and match for mammals and some non-mammals	High align and match for mammals and some non-mammals

## Sheet: enrichment_consHMM_fullStack
Additional File 1: Figure S31: Enrichment of all full-stack states for ConsHMM states. The figure shows the enrichment of each full-stack state for each ConsHMM state from a 100-state model based on a 100-way vertebrate alignment (Arneson & Ernst, 2019). Rows correspond to different full-stack states. The header row gives the ConsHMM state labels, where ConsHMM states are placed in groups previou…
	state	1-AM_allVert	AM_ nonMam			AM_Mam																		AM_SMam																								A_SMam
0	GapArtf1	0.09155	0.05906	0.07283	0.08258	0.04383	0.04464	0.08746	0.05639	0.04183	0.04929	0.12272	0.13671	0.04959	0.06038	0.04182	0.10868	0.11884	0.09289	0.04199	0.06671	0.07523	0.10378	0.1487	0.13622	0.1156	0.12601	0.09436	0.58934	0.12041	0.14111	0.13287	0.34163	0.55037	0.25732	0.08295	0.15258	0.08838	0.06815	0.26038	0.14364	0.11868	0.13114	0.08788	0.59685	0.20174	0.29573	0.08873	0.16154
1	GapArtf2	0.23395	0.06215	0.22431	0.17323	0.02166	0.04629	0.1632	0.02941	0.04555	0.0563	0.04246	0.10003	0.04865	0.05437	0.04631	0.09955	0.10064	0.09413	0.04281	0.04231	0.05666	0.06154	0.09956	0.06408	0.08202	0.09584	0.10467	0.12901	0.0644	0.07901	0.08588	0.31671	0.31405	0.24846	0.11419	0.15919	0.07554	0.03112	0.19868	0.11515	0.1839	0.10116	0.05459	0.33814	0.08965	0.12005	0.0916	0.1491
2	GapArtf3	0.82664	0.12389	0.46717	0.27095	0.07087	0.04258	0.24366	0.13993	0.03373	0.06663	0.04454	0.02158	0.06151	0.08063	0.04363	0.08267	0.07368	0.0749	0.05972	0.06768	0.03196	0.02115	0.1218	0.16006	0.0373	0.1032	0.09968	0.63299	0.06522	0.04639	0.03978	0.18183	0.13665	0.29701	0.07993	0.10221	0.09854	0.07082	0.16093	0.02319	0.06442	0.16567	0.14027	0.23387	0.07858	0.04676	0.11595	0.16854
3	Quies1	0.06361	0.69104	0.4447	0.68151	0.817	0.85831	0.69372	0.94543	0.87275	0.88355	0.945	1.14131	1.14939	0.76993	0.83643	1.25976	1.24629	1.12504	0.81418	1.15042	1.12179	0.99871	1.34813	1.50432	1.49872	1.47428	1.22795	0.48715	1.43624	1.7595	1.41439	1.50463	1.43872	1.3716	1.04449	1.52901	1.16651	1.43551	1.49109	1.70672	1.39319	1.07583	1.34913	1.22368	1.4055	1.21877	1.12573	1.54996
4	Quies2	0.21021	0.65351	0.46868	0.60925	0.65568	0.73366	0.35392	0.6578	0.78757	0.86582	0.90836	1.2117	1.09805	0.6896	0.79193	1.22283	1.08016	1.20622	0.75229	1.02435	1.03111	1.00991	1.25828	1.42997	1.57084	1.25515	1.17247	0.3662	1.60598	1.7253	1.42032	1.28674	1.14677	1.1424	0.85997	1.38929	0.94842	1.24357	1.41776	1.67315	1.52873	1.11963	1.37954	0.95483	1.31003	1.06873	1.15507	1.50519
5	Quies3	0.21349	0.67422	0.52357	0.63106	0.80081	0.94382	0.80711	0.87808	0.93388	0.90574	0.99441	1.06833	1.0853	0.89831	0.86777	1.05727	1.14565	0.99004	0.85484	1.03784	1.01228	1.00862	1.09612	1.09348	1.15001	1.10997	0.98093	0.52658	1.15498	1.16866	1.1026	1.13678	1.2202	1.24133	0.97193	1.13638	1.06344	1.13532	1.14419	1.13554	1.15998	1.05707	1.05718	1.18822	1.1474	1.1192	0.88438	1.04
6	Quies4	0.04426	0.09965	0.08243	0.12242	0.12764	0.17325	0.10825	0.15621	0.16865	0.197	0.27365	0.3678	0.29654	0.19523	0.16018	0.34845	0.36703	0.32252	0.15181	0.27877	0.31081	0.37624	0.61563	0.66609	0.6245	0.47784	0.3704	0.38849	0.61086	0.71366	0.62543	1.17296	1.19057	0.63187	0.32458	0.56	0.31703	0.4385	0.58565	0.75183	0.54608	0.43839	0.50585	0.99593	0.67443	0.56571	0.30555	0.52687
7	Quies5	0.15333	0.5794	0.41703	0.62815	0.75002	1.03077	0.50409	0.67833	0.88705	0.86911	1.19314	0.89977	0.99872	0.85858	0.79894	1.05222	1.26241	0.91093	0.77263	1.02215	0.7677	1.06225	0.99914	0.71301	1.09287	0.97872	0.84729	0.75142	0.89609	0.99873	0.8629	1.47354	1.21433	1.29136	0.78944	1.14105	0.97547	1.12631	0.97095	1.18406	1.06254	1.17466	0.87107	1.22608	1.17728	1.39184	0.72989	0.99822
8	HET1	0.4965	0.32444	0.42566	0.27006	0.30133	0.34077	0.16328	0.31183	0.3862	0.48712	0.55822	0.82481	0.60261	0.38553	0.42185	0.77083	0.61782	0.81966	0.3927	0.5622	0.58427	0.73066	0.94328	1.06528	1.0559	0.86821	0.80531	0.42445	1.28456	1.35758	1.36154	1.1243	0.98652	0.68974	0.5491	0.92687	0.52447	0.79756	1.0781	1.30597	1.122	0.92403	1.21115	0.77913	1.05346	0.7443	0.8562	1.13061
9	HET2	1.07572	0.95535	0.98274	0.82393	0.63727	0.6019	0.65188	0.64	0.64844	0.87757	1.08301	1.97583	1.25069	0.66758	0.74937	0.99942	0.8029	1.44916	0.75764	0.96637	1.0942	1.21858	1.07851	0.99887	0.99816	0.75243	0.96047	2.10852	2.50398	1.67412	2.65872	2.11707	1.82612	0.81449	0.77939	0.77199	0.57454	1.00456	1.85549	1.86331	1.99556	1.93155	2.23499	1.51546	2.06505	0.85737	1.63616	1.44001
10	HET3	0.04268	0.0642	0.0617	0.08358	0.08235	0.16215	0.07983	0.10145	0.16793	0.20469	0.28825	0.32456	0.28407	0.21406	0.16248	0.36479	0.37079	0.33822	0.14191	0.28866	0.29114	0.39514	0.72816	0.75033	0.82856	0.48685	0.38754	0.20751	0.75123	0.8142	0.66563	1.5346	1.25963	0.55974	0.32336	0.64776	0.29133	0.44543	0.50977	0.94169	0.63536	0.51949	0.63317	1.0383	0.78517	0.57374	0.30812	0.52986
11	HET4	0.11171	0.04452	0.10526	0.06674	0.04204	0.09628	0.10071	0.06033	0.09938	0.127	0.162	0.23299	0.14954	0.12108	0.09717	0.24011	0.24403	0.22023	0.08532	0.14621	0.17863	0.23732	0.54309	0.56364	0.51344	0.32654	0.27801	0.60899	0.46472	0.60084	0.53229	1.20271	0.98702	0.36097	0.23001	0.47796	0.1979	0.28912	0.45158	0.74285	0.41681	0.36681	0.47693	0.93141	0.54696	0.42718	0.21494	0.39305
12	HET5	1.45859	0.10814	1.18763	0.28939	0.06451	0.14752	0.32342	0.12087	0.15489	0.20462	0.29017	0.29564	0.22925	0.23414	0.17844	0.3057	0.28646	0.30993	0.1501	0.20422	0.2854	0.40218	0.6809	0.66336	0.5243	0.4088	0.40659	1.6312	0.5938	0.65253	0.84116	1.28385	1.21733	0.55738	0.38828	0.51527	0.29578	0.39325	0.5319	0.79104	0.53917	0.56818	0.71307	1.12781	0.7311	0.51359	0.36015	0.51589
13	HET6	0.42671	0.07347	0.34424	0.12013	0.04021	0.05276	0.08885	0.05028	0.05627	0.08028	0.12953	0.17783	0.0916	0.09878	0.06399	0.15223	0.13636	0.16683	0.05709	0.10963	0.13465	0.19712	0.34228	0.34331	0.29728	0.20856	0.18801	1.18256	0.40718	0.3364	0.59504	0.69629	0.86263	0.459	0.15536	0.2727	0.10901	0.15155	0.34547	0.40127	0.24664	0.35808	0.38105	0.70701	0.38904	0.34522	0.19958	0.30003
14	HET7	0.20102	0.06632	0.14079	0.11897	0.06074	0.11047	0.06785	0.07286	0.12083	0.1577	0.22845	0.25925	0.20563	0.15117	0.12849	0.27033	0.25608	0.27864	0.11147	0.2108	0.22051	0.35117	0.50219	0.49801	0.5107	0.32789	0.29395	0.41073	0.51733	0.49108	0.53867	0.70989	0.72644	0.35573	0.25966	0.39617	0.20635	0.2906	0.37265	0.53358	0.44117	0.41401	0.4611	0.63387	0.53253	0.39739	0.2691	0.38102
15	HET8	0.45519	0.14664	0.39714	0.32653	0.19003	0.37868	0.22294	0.22	0.40026	0.50606	0.72266	0.78478	0.62161	0.59449	0.42978	0.78608	0.73818	0.82427	0.37122	0.58645	0.65195	1.04086	1.31151	1.34541	1.21886	0.83977	0.86832	1.01422	1.3271	1.26225	1.35726	1.60533	1.62525	0.88137	0.77767	1.09238	0.62317	0.89416	0.95644	1.39182	1.19258	1.2092	1.34147	1.58923	1.3833	1.08583	0.81183	1.03351
16	HET9	0.19452	0.17117	0.2513	0.20155	0.15718	0.19839	0.1564	0.18439	0.19524	0.22514	0.31769	0.4503	0.28093	0.2117	0.18819	0.40877	0.41118	0.37784	0.18437	0.28292	0.39703	0.38079	0.61816	0.78954	0.58499	0.54603	0.41996	1.43997	0.58308	0.6712	0.66048	1.11728	1.95776	1.04021	0.30603	0.62615	0.35578	0.40853	0.81741	0.68328	0.49035	0.48184	0.51199	1.48317	0.69766	0.72506	0.36587	0.64762
17	ReprPC1	4.63342	3.46755	3.28939	3.61971	3.28786	2.60666	3.70879	2.80791	2.74507	2.40648	1.62697	1.44004	1.37291	2.39961	3.25306	1.26989	1.03599	1.42932	2.96719	1.44786	1.54474	1.22539	0.68877	0.47858	0.50759	0.66636	1.14569	3.73527	0.50998	0.26504	0.53472	0.58357	0.38625	0.7667	1.58453	0.52282	1.14517	0.6485	0.56979	0.36324	0.75821	1.22331	0.7428	0.83348	0.5616	0.61411	1.88912	0.72195
18	ReprPC2	1.17809	2.24148	1.76162	2.06422	2.47733	2.24304	1.34887	2.16083	2.25052	1.95787	1.588	1.32504	1.39538	1.87685	2.30981	1.33355	1.28861	1.35812	2.2423	1.36392	1.46139	1.07941	0.84844	0.80546	0.75905	0.93348	1.21552	1.13769	0.82817	0.65664	0.93393	0.89775	0.69861	1.09927	1.41754	0.88599	1.37179	0.95742	0.96677	0.74332	0.92631	1.21807	0.99827	1.07848	0.92537	1.01937	1.39258	0.94407
19	ReprPC3	0.53247	1.29824	0.96914	1.03678	1.28913	1.48492	0.63602	1.18581	1.50916	1.45737	1.48374	1.49316	1.40683	1.3417	1.4715	1.36396	1.35729	1.39175	1.41898	1.32725	1.36731	1.40526	1.26589	1.34974	1.32259	1.27732	1.34476	0.52391	1.39181	1.30628	1.37844	1.32382	1.39713	1.35901	1.31899	1.32341	1.3679	1.3067	1.37393	1.40366	1.37091	1.36597	1.40925	1.30867	1.45508	1.37828	1.29502	1.29238
20	ReprPC4	0.31636	0.80115	0.61193	0.73502	0.90955	1.115	0.55614	0.85228	1.11543	1.09396	1.16721	1.32764	1.22418	0.97999	1.04351	1.17233	1.22327	1.16925	1.018	1.15323	1.17165	1.14967	1.1594	1.31141	1.3162	1.16398	1.07936	0.52107	1.42129	1.339	1.30368	1.34283	1.42212	1.24693	1.00683	1.20016	1.09881	1.20044	1.28272	1.36058	1.40721	1.20849	1.24154	1.28951	1.43476	1.21232	1.00999	1.13456
21	ReprPC5	1.8255	0.75782	1.24155	1.27422	0.8725	1.08245	1.31871	0.85921	1.15354	1.30396	1.60521	1.48795	1.25906	1.50797	1.36699	1.33083	1.11431	1.51988	1.18519	1.10409	1.39207	1.63485	1.51354	1.45323	1.02177	1.12665	1.47284	2.60342	1.40432	1.16712	1.62503	1.49892	1.42467	1.22604	1.69545	1.13372	1.15325	1.17083	1.31963	1.31981	1.46036	1.85213	1.7938	1.60276	1.67339	1.42916	1.88744	1.42588
22	ReprPC6	1.12284	0.61989	0.89792	0.97366	0.67997	0.92969	0.80569	0.66733	0.99906	1.14071	1.45953	1.39114	1.21326	1.25167	1.11787	1.22032	1.0857	1.39576	0.99987	1.07076	1.35911	1.56801	1.44321	1.50837	1.18059	1.10467	1.32089	1.33926	1.54933	1.30955	1.66187	1.26767	1.4282	1.21217	1.36138	1.11592	1.06078	1.22462	1.37029	1.31993	1.4066	1.6897	1.61983	1.33833	1.66374	1.40042	1.52551	1.35436
23	ReprPC7	3.3178	0.96965	2.00712	1.88832	1.22693	1.1627	2.23199	1.08266	1.18684	1.41077	1.77806	1.46391	1.32832	1.94057	1.49929	1.33591	1.07534	1.64225	1.36278	1.19881	1.68626	2.11452	1.48457	1.52708	0.9967	0.88703	1.36523	4.59826	1.61491	0.98343	1.64016	1.30408	1.15041	0.98824	1.78948	0.87109	0.98188	0.98695	1.04976	1.1543	1.44712	2.23967	1.75387	1.43556	1.55582	1.27747	2.15497	1.22955
24	ReprPC8	0.74935	0.44871	0.64329	0.73882	0.74776	1.6105	0.51951	0.51266	1.40169	1.3036	1.51191	1.1401	1.25419	1.20549	1.27719	1.35658	1.55179	1.25737	1.19538	1.39775	1.24509	1.36342	0.95565	0.87459	1.44305	1.02587	0.98588	0.89201	1.07713	1.02383	0.9254	1.33075	1.03303	1.25095	0.9464	1.20747	1.05823	1.096	0.96647	1.25006	1.38218	1.3896	1.06819	1.24539	1.13083	1.25556	0.96018	1.02708
25	ReprPC9	0.45408	1.17399	0.87658	0.9156	1.32435	1.48972	0.7737	1.21762	1.47951	1.37548	1.28995	1.24118	1.24737	1.30106	1.43362	1.28089	1.3222	1.25684	1.39285	1.25747	1.14028	1.12231	0.94194	1.09349	1.18973	1.1074	1.15747	0.83069	1.10445	0.92259	0.93422	0.92139	1.0302	1.0174	1.14167	1.12698	1.23408	1.11174	0.99705	1.04416	1.21995	1.1613	1.04941	1.14971	1.06329	1.09692	1.1592	1.07579
26	Acet1	2.65075	0.37447	1.25553	0.59957	0.22507	0.28232	0.40411	0.25672	0.3061	0.42451	0.53422	0.62159	0.46464	0.48241	0.37173	0.588	0.4873	0.69362	0.34686	0.49493	0.63739	0.76829	0.93074	0.86054	0.78445	0.54157	0.61831	1.9638	1.05886	0.7999	1.17874	1.33693	1.61528	0.66261	0.62975	0.58166	0.38937	0.53114	0.71457	0.88176	0.87593	0.98387	0.95076	1.38201	0.93716	0.67432	0.83246	0.75231
27	Acet2	0.82417	0.7979	0.83892	0.82486	0.80987	1.06397	0.40599	0.7937	1.18301	1.30704	1.38256	1.32528	1.34058	1.26837	1.27329	1.52203	1.3494	1.58351	1.17319	1.32258	1.44989	1.58285	1.41931	1.50607	1.54137	1.39252	1.48437	0.46923	1.6267	1.47037	1.56467	0.98425	1.1329	1.35505	1.33377	1.38058	1.23881	1.36114	1.38367	1.37689	1.52318	1.51785	1.48933	0.99221	1.41648	1.32625	1.56014	1.52215
28	Acet3	0.33898	0.40718	0.40242	0.42628	0.47979	0.77043	0.30122	0.51026	0.84409	0.89712	1.03074	1.02723	1.00168	0.88649	0.85232	1.15624	1.09633	1.13329	0.76246	0.99248	1.01753	1.13117	1.13424	1.22462	1.28515	1.16096	1.0947	0.31648	1.26408	1.17745	1.19568	0.9674	1.00692	1.17594	0.99298	1.17024	0.98553	1.07301	1.10136	1.14459	1.24331	1.14914	1.14059	0.99512	1.17536	1.15745	1.02981	1.14295
29	Acet4	0.73921	0.72409	0.77668	0.70749	0.94354	1.44201	0.56492	0.93406	1.55267	1.64371	1.66057	1.45445	1.45358	1.96842	1.71254	1.67382	1.48975	1.7979	1.52612	1.44345	1.89357	1.95614	1.5402	1.60122	1.39451	1.41233	1.68375	0.52579	1.40181	1.12369	1.50217	0.89754	0.76415	1.12996	1.7987	1.32012	1.43705	1.25821	1.21703	1.10427	1.34995	1.88055	1.52321	0.94204	1.35751	1.44861	1.93291	1.44371
30	Acet5	0.2964	0.72899	0.58787	0.6769	0.90924	1.30357	0.47145	0.91906	1.39115	1.38206	1.4043	1.32127	1.38999	1.31645	1.38178	1.52675	1.47624	1.48165	1.27108	1.36143	1.40885	1.38028	1.28387	1.36279	1.51339	1.35545	1.44148	0.25726	1.36196	1.29516	1.16146	0.89148	0.82167	1.22195	1.30237	1.4455	1.44073	1.32785	1.28964	1.22359	1.44176	1.35685	1.28896	0.88202	1.30059	1.36342	1.36121	1.36493
31	Acet6	0.34166	1.1817	0.9196	1.20844	1.73102	2.02362	0.69414	1.68678	2.08683	1.94037	1.72164	1.6236	1.78023	1.80977	2.05492	1.6632	1.63787	1.71111	2.02242	1.72531	1.82707	1.47051	1.06057	1.21187	1.38228	1.42142	1.51593	0.29271	1.24511	1.11357	0.99964	0.61513	0.56188	1.1059	1.42346	1.288	1.65131	1.37185	1.0989	0.97066	1.40234	1.42532	1.16758	0.70573	1.09871	1.14096	1.53791	1.2366
32	Acet7	0.52625	1.03907	0.91588	1.25482	2.08619	2.38534	0.87418	1.81076	2.39651	2.33202	2.05732	1.68232	1.73313	2.64842	2.64492	1.68291	1.52851	1.91948	2.52888	1.73352	2.05461	1.9348	1.22821	1.14405	1.08017	1.16526	1.71552	0.69465	1.07732	0.75291	1.05273	0.56033	0.37315	0.95326	2.0165	1.04444	1.66649	1.15424	0.93546	0.68129	1.08382	1.61787	1.21977	0.67458	0.95228	1.20595	2.16326	1.17744
33	Acet8	0.47733	0.45034	0.51375	0.52939	0.61398	0.97695	0.40494	0.57583	1.05286	1.15563	1.32968	1.17376	1.09719	1.35099	1.1502	1.30701	1.17507	1.37929	1.02075	1.11087	1.29658	1.44956	1.32496	1.26031	1.22647	1.22616	1.25745	0.43896	1.268	1.06577	1.32676	0.92543	0.89226	0.96306	1.27773	1.13092	1.05021	1.03474	1.0671	1.02576	1.27061	1.40219	1.36548	0.9714	1.28448	1.21169	1.40047	1.19465
34	EnhWk1	0.23558	1.75375	1.22774	1.47025	2.19093	2.03002	1.21527	2.03571	1.97397	1.76163	1.53919	1.6053	1.69941	1.54166	1.81362	1.53163	1.62233	1.46696	1.88675	1.66469	1.63668	1.24027	1.01931	1.16215	1.2865	1.34361	1.34581	0.40796	1.27771	1.18297	1.04134	0.78199	0.76181	1.19694	1.28251	1.26858	1.62013	1.41526	1.25477	1.12544	1.37495	1.16089	1.10825	0.74503	1.14669	1.15397	1.29539	1.2118
35	EnhWk2	1.56674	1.08796	1.37212	1.56977	2.02887	2.15831	1.99756	1.6137	2.12515	2.20907	2.15475	1.75496	1.66225	2.65533	2.51086	1.66134	1.42438	1.98955	2.33825	1.70221	2.11012	2.12025	1.18	1.28913	0.9259	1.07692	1.59492	2.66384	1.17732	0.69338	1.10495	0.57719	0.47048	1.01387	2.02529	0.85296	1.37973	1.04656	0.91844	0.72009	1.22432	1.92866	1.386	0.73734	0.99119	1.18494	2.47592	1.1659
36	EnhWk3	0.65728	2.47251	1.74866	1.95778	2.84464	2.43722	1.18318	2.33032	2.37502	2.23534	1.74395	1.77292	1.78479	2.05497	2.36868	1.50986	1.47794	1.67466	2.50301	1.72145	1.73696	1.4404	0.90743	1.06504	0.99918	1.19895	1.42782	0.53931	1.11898	0.86275	0.91805	0.52695	0.45218	0.87595	1.43643	0.96566	1.58683	1.15289	1.07735	0.75664	1.16803	1.26389	1.03924	0.53172	0.88682	0.9871	1.65901	1.06302
37	EnhWk4	0.52733	3.7284	2.37866	2.57343	3.35398	2.44936	1.72216	2.85784	2.39283	2.11478	1.5713	1.81269	1.95722	1.52923	2.20293	1.51643	1.56101	1.54124	2.44229	1.84222	1.69656	1.10614	0.7827	0.93987	1.08228	1.26673	1.29589	0.45046	1.10212	1.03683	0.82716	0.52162	0.47564	0.92517	1.16933	1.05291	1.60889	1.30026	1.13543	0.88267	1.28847	0.9831	0.8948	0.48288	0.82952	0.8687	1.36031	1.07909
38	EnhWk5	0.28914	1.03996	0.73625	0.84433	1.12733	1.21923	0.74109	1.1092	1.22348	1.18658	1.25597	1.26451	1.32994	1.10771	1.15989	1.22836	1.26	1.22555	1.16107	1.23871	1.19659	1.24505	1.10299	1.20906	1.20446	1.13744	1.15861	0.49916	1.29772	1.17012	1.13691	0.99426	0.93179	1.10008	1.10911	1.19791	1.19241	1.25732	1.28993	1.16483	1.2619	1.20885	1.24554	1.06753	1.23128	1.16166	1.10426	1.17353
39	EnhWk6	0.37555	0.83918	0.68039	0.82434	1.10809	1.53522	0.6789	1.14208	1.53053	1.48602	1.39944	1.40915	1.62567	1.5224	1.4717	1.36435	1.40904	1.45145	1.43078	1.27807	1.22668	1.3259	1.09918	1.04767	1.10527	1.23063	1.38299	0.38237	1.06964	0.92588	1.06127	0.86876	0.7444	1.14399	1.4463	1.24852	1.46841	1.37908	1.11322	0.97399	1.2903	1.42628	1.25471	1.01866	1.106	1.23532	1.33981	1.17486
40	EnhWk7	0.32233	0.71758	0.58703	0.81879	1.06254	1.31382	0.59376	1.06843	1.32794	1.27436	1.2989	1.19533	1.33461	1.31335	1.24415	1.27781	1.33552	1.27331	1.21535	1.25006	1.20008	1.32653	1.22268	1.12304	1.33205	1.27721	1.26745	0.5125	1.13308	1.1425	1.10011	1.0718	1.01579	1.17842	1.26479	1.29797	1.31034	1.37505	1.15192	1.19738	1.24636	1.32754	1.23467	1.09176	1.19798	1.28361	1.15794	1.21048
41	EnhWk8	0.44396	2.65186	1.70671	1.79677	2.25579	1.80922	1.36493	2.05863	1.78865	1.63288	1.34445	1.5097	1.51735	1.31059	1.66803	1.38283	1.40097	1.33944	1.79699	1.51297	1.45647	1.10879	0.9686	0.95414	1.18653	1.22785	1.24724	0.45188	1.14932	1.13408	1.00071	0.75751	0.71846	1.07633	1.14945	1.15126	1.43178	1.28028	1.19938	1.10357	1.20396	1.02379	1.01988	0.68848	0.96096	1.03324	1.24384	1.17348
42	EnhA1	1.25834	2.4015	2.01916	2.69983	4.06693	2.84684	2.32861	3.18036	2.6985	2.69294	2.07396	1.55259	1.61887	3.27365	3.17508	1.50415	1.28582	1.76811	3.26479	1.79826	2.04052	1.71935	0.92794	0.79709	0.70463	0.874	1.5526	1.71018	0.70331	0.38464	0.5974	0.31398	0.24755	0.71132	2.20582	0.72056	1.46623	0.81122	0.62474	0.37234	0.82376	1.41615	0.92287	0.45328	0.61005	0.82894	2.36097	0.87822
43	EnhA2	1.13263	5.70355	3.76501	4.1087	5.14697	2.947	2.0093	4.1561	2.76909	2.58996	1.67765	1.67158	1.80245	2.27362	2.77841	1.25652	1.23713	1.47911	3.30953	1.64024	1.74272	1.22191	0.61153	0.66954	0.64773	0.87707	1.27269	0.55392	0.6904	0.56158	0.63417	0.32441	0.25242	0.59735	1.3687	0.66351	1.55655	0.97414	0.80194	0.54523	0.86451	0.98661	0.80855	0.36426	0.58085	0.70612	1.57368	0.78205
44	EnhA3	0.67952	3.98638	2.62232	3.69345	4.83192	3.24678	1.65456	4.02099	3.02068	2.66775	1.66601	1.41956	1.80668	2.7001	2.92989	1.32858	1.36819	1.48795	3.34457	1.62691	1.61579	1.21011	0.75106	0.78088	0.65156	0.90975	1.44643	0.32351	0.58965	0.5807	0.61443	0.33141	0.28732	0.72791	1.61845	0.82996	1.84376	1.21023	0.89165	0.55617	0.79177	0.97211	0.77486	0.41505	0.59608	0.81762	1.55095	0.89547
45	EnhA4	0.42547	2.68399	1.84893	2.32278	3.74897	2.9141	1.36639	3.1874	2.7753	2.40603	1.73651	1.63708	2.02449	2.15465	2.61118	1.47585	1.54198	1.5595	2.86708	1.76999	1.7912	1.22238	0.87704	0.9067	0.97364	1.16286	1.38802	0.28017	0.99474	0.84907	0.78637	0.51035	0.38186	0.95551	1.4595	0.9574	1.7949	1.23868	1.01632	0.78631	1.09118	1.04353	0.97813	0.55603	0.76471	0.98487	1.44202	0.99192
46	EnhA5	0.40321	2.47653	1.69557	2.10788	3.20209	2.48993	1.40804	2.81745	2.35879	2.05893	1.61896	1.67118	1.87371	1.79128	2.15111	1.48949	1.58946	1.48861	2.36751	1.71091	1.7037	1.21885	0.96324	0.97958	1.07743	1.25529	1.34553	0.40304	1.15946	1.0209	0.86365	0.67711	0.61007	1.05041	1.32363	1.09435	1.71386	1.35253	1.19849	0.99647	1.22282	1.11139	1.03586	0.67447	0.98712	1.11078	1.32942	1.09716
47	EnhA6	1.08423	3.10383	2.21258	2.29777	2.65875	2.2753	1.56575	2.33508	2.28876	2.18985	1.70495	1.89124	2.07586	1.83317	2.27248	1.51245	1.45359	1.76006	2.41218	1.65035	1.74897	1.44939	0.90113	0.91445	1.02242	1.11701	1.38362	0.69876	1.36779	0.98119	0.95922	0.61207	0.48477	0.90011	1.3648	0.9554	1.5184	1.28067	1.17354	0.93266	1.40641	1.362	1.14467	0.57971	0.93413	0.91322	1.68369	1.13495
48	EnhA7	1.26275	0.73907	1.04388	1.26615	0.98037	1.23451	0.96748	0.93604	1.28175	1.4214	1.64232	1.40588	1.26596	1.81499	1.46806	1.38943	1.2271	1.57885	1.32016	1.23693	1.56512	1.87858	1.52081	1.56993	1.15713	1.18588	1.5291	2.03033	1.32092	1.10967	1.54374	1.10865	1.10523	1.22203	1.82141	1.19091	1.21374	1.18911	1.25684	1.11637	1.29597	1.89233	1.66261	1.40995	1.41714	1.52572	1.85684	1.40184
49	EnhA8	0.76298	0.99264	1.03331	1.42611	1.98593	2.19555	1.06249	1.79106	2.205	2.14778	1.84917	1.53061	1.58379	2.24934	2.3487	1.55457	1.45448	1.72517	2.24593	1.36659	1.56661	1.3672	1.01625	0.95538	0.96998	1.05422	1.52439	1.17711	0.91752	0.71158	0.93378	0.76808	0.47945	0.98611	1.78437	1.01085	1.54074	1.12597	1.02484	0.79243	1.14292	1.46181	1.15157	0.89727	1.07329	1.16629	1.91528	1.14947
50	EnhA9	0.92023	0.95117	0.99868	1.48234	2.2462	2.55545	1.45323	1.86755	2.44271	2.37335	1.97938	1.36662	1.52662	2.79931	2.75125	1.68583	1.51695	1.87292	2.55717	1.50036	1.73294	1.68035	1.10063	1.10859	0.84091	1.1202	1.78073	1.32795	0.92183	0.62299	0.73546	0.5771	0.32673	0.88888	2.19759	1.05173	1.74115	1.12175	0.84633	0.67298	1.04282	1.63789	1.15003	0.75913	0.92164	1.19506	2.3019	1.20261
51	EnhA10	0.37312	1.52005	1.12918	1.33872	2.05984	2.19137	0.85337	1.85065	2.11833	1.94515	1.52028	1.35235	1.62048	2.06859	2.0448	1.45902	1.49863	1.504	2.06018	1.46521	1.44965	1.4467	1.11085	1.00002	1.07491	1.20565	1.4969	0.41935	0.88933	0.87512	0.9746	0.70041	0.58763	1.00175	1.65683	1.1796	1.68604	1.3555	1.15107	0.80805	0.96979	1.32168	1.07516	0.87814	0.94288	1.2258	1.46667	1.16141
52	EnhA11	0.25476	0.58305	0.48569	0.6388	0.81886	1.1477	0.47373	0.80062	1.14375	1.12815	1.20001	1.13798	1.15632	1.14506	1.09758	1.19961	1.24351	1.18907	1.04006	1.16053	1.20488	1.25346	1.22546	1.38116	1.24887	1.22773	1.20192	0.43928	1.18821	1.07578	1.24252	1.06963	1.0506	1.17816	1.22354	1.23577	1.21356	1.21921	1.18643	1.14054	1.23279	1.26122	1.20682	1.27945	1.20739	1.32129	1.0916	1.15619
53	EnhA12	0.76691	0.8975	0.92974	1.22621	1.69731	1.83375	0.95838	1.43209	1.81591	1.8466	1.83317	1.61523	1.67716	2.11059	1.97175	1.52123	1.4203	1.72805	1.92616	1.55571	1.73511	1.85717	1.27384	1.22211	1.08042	1.22796	1.50538	0.93535	1.39331	0.96394	1.29979	0.79052	0.6944	1.10625	1.65376	1.10794	1.40807	1.20661	1.06221	0.93347	1.30762	1.64523	1.44434	0.8684	1.11115	1.28315	1.81027	1.23064
54	EnhA13	0.27075	0.95684	0.70988	1.03213	1.40212	1.62639	0.70876	1.30762	1.63486	1.5501	1.5293	1.44235	1.54079	1.39821	1.55718	1.49137	1.53376	1.48277	1.54584	1.49959	1.5339	1.41254	1.2219	1.27881	1.42013	1.35312	1.35314	0.35475	1.43858	1.25408	1.21888	0.96413	0.84466	1.24359	1.23354	1.31722	1.46584	1.39178	1.22791	1.16584	1.38627	1.32991	1.17821	0.86714	1.20969	1.28038	1.31577	1.26681
55	EnhA14	0.75718	1.02804	0.99299	1.22378	1.5574	1.9169	0.9797	1.36761	1.89838	1.8818	1.76292	1.47663	1.50896	2.23268	2.03673	1.52852	1.44515	1.67939	1.9169	1.52071	1.58497	1.78299	1.19544	1.14647	0.97371	1.13461	1.49782	1.00275	1.1379	0.86674	1.05636	0.78492	0.68956	1.19304	1.74781	1.04634	1.48577	1.12709	0.97656	0.85352	1.18282	1.62044	1.17755	0.93326	1.05458	1.3537	1.77701	1.13899
56	EnhA15	0.37359	1.06603	0.8117	0.96748	1.23186	1.49252	0.76024	1.18551	1.48125	1.40323	1.39533	1.38584	1.42419	1.39671	1.41208	1.32438	1.37277	1.33564	1.38449	1.38619	1.29349	1.35938	1.08057	1.14355	1.16414	1.29415	1.2422	0.44414	1.20871	1.10359	1.12546	0.82621	0.86746	1.20728	1.25172	1.19669	1.32847	1.25971	1.19752	1.0623	1.27904	1.29203	1.14622	0.97344	1.17827	1.28262	1.19821	1.14699
57	EnhA16	0.3815	0.882	0.73662	0.84954	1.00962	1.19203	0.73179	1.02414	1.19972	1.13549	1.13168	1.21085	1.22646	1.19381	1.1283	1.19584	1.23599	1.1602	1.1053	1.15152	1.13081	1.12436	1.31448	1.18194	1.23129	1.20976	1.19896	0.64965	1.20389	1.16436	1.25459	1.21891	1.25769	1.29584	1.22385	1.30778	1.2192	1.2712	1.23616	1.18579	1.13021	1.25532	1.24347	1.32431	1.20462	1.24988	1.08715	1.21917
58	EnhA17	1.20372	6.41857	3.95345	3.64946	4.33755	2.59433	2.09263	3.56278	2.49436	2.27602	1.47331	1.48512	1.77039	1.88912	2.39221	1.29572	1.3079	1.38854	2.80839	1.75389	1.56084	1.19727	0.66574	0.7944	0.85738	1.05965	1.27584	0.46847	0.86106	0.69104	0.65749	0.45216	0.35145	0.76607	1.31669	0.88614	1.57813	1.1352	0.91637	0.67853	0.94702	0.88285	0.82318	0.42058	0.59119	0.71968	1.35506	0.9227
59	EnhA18	0.7077	1.9489	1.30421	1.34723	1.56571	1.27471	0.84325	1.40361	1.30584	1.33935	1.20028	1.20361	1.14257	1.26777	1.33499	1.18757	1.10688	1.2331	1.38698	1.15925	1.19848	1.10238	1.03667	0.92677	1.00986	0.9425	1.17353	0.53836	1.20893	1.04293	1.08753	0.86031	0.86021	0.94583	1.19133	1.016	1.09034	1.05467	1.07227	0.99655	1.02607	1.13787	1.12656	0.82979	0.92335	0.93586	1.26894	1.10582
60	EnhA19	1.2384	2.98764	2.20908	2.46695	2.71746	2.03245	1.54427	2.30767	1.98841	2.04191	1.67647	1.45426	1.48355	2.47119	2.23616	1.39752	1.25259	1.60646	2.31291	1.50009	1.73529	1.55311	1.07895	1.06547	0.90742	1.0782	1.49464	0.93246	1.06506	0.70746	0.94448	0.67037	0.54225	0.85981	1.8294	0.95415	1.40439	1.03312	0.90893	0.7299	0.92182	1.37792	1.13913	0.72305	0.81931	1.03819	1.87829	1.09755
61	EnhA20	0.35272	1.9889	1.41964	1.3991	2.14321	1.98146	1.52264	2.1021	1.98715	1.79981	1.6166	1.6144	1.79572	1.65488	1.85312	1.58248	1.65524	1.5239	1.90663	1.74774	1.4415	1.28439	1.01447	1.06156	1.33646	1.55179	1.39154	0.40039	1.18575	1.25935	0.98664	0.87778	0.86153	1.32109	1.34498	1.25856	1.67374	1.48967	1.28569	1.21414	1.41313	1.17243	1.11011	0.7909	1.19016	1.16843	1.35614	1.2461
62	TxEnh1	0.58748	1.82209	1.42434	1.66634	2.33993	2.55284	1.43628	2.35867	2.50835	2.21235	1.74932	1.58241	1.85218	2.2893	2.35934	1.69481	1.79177	1.68968	2.42258	1.72364	1.6551	1.31278	1.03515	1.01384	1.06266	1.47611	1.76377	0.28732	0.85067	0.86662	0.84301	0.5919	0.61094	1.33078	1.88143	1.39443	2.19568	1.57229	1.21686	0.89348	1.06504	1.26056	1.13102	0.71032	0.83234	1.27271	1.60545	1.26432
63	TxEnh2	0.34764	0.596	0.4853	0.70572	1.07909	1.75936	0.61135	1.17332	1.65699	1.54623	1.3354	1.23209	1.39551	1.9628	1.61422	1.60565	1.75266	1.54537	1.52197	1.35577	1.23409	1.4845	1.5519	1.2601	1.18749	1.6927	1.9936	0.28699	0.90565	1.08454	1.15069	0.87106	0.63808	1.48196	2.1274	1.80983	2.20869	1.95646	1.40395	1.23651	1.10938	1.5698	1.53037	1.17767	1.05461	1.50619	1.57593	1.6043
64	TxEnh3	1.46651	0.48991	0.77491	0.77989	0.43251	0.73386	0.57722	0.49149	0.73168	0.84601	0.86295	0.69657	0.76021	1.17446	0.81633	1.05211	1.00813	1.1118	0.73215	0.91455	0.89631	1.29514	1.9325	1.40008	1.23219	1.36507	1.48305	1.0397	0.99799	1.05437	1.19802	1.50382	0.96201	1.16361	1.58557	1.37818	1.18345	1.18468	1.05393	1.07063	0.91744	1.34734	1.51924	1.60834	1.19656	1.40814	1.37911	1.38173
65	TxEnh4	15.9255	2.94184	7.37498	4.5253	1.75627	1.05932	5.01803	2.10362	1.09497	1.49144	1.52598	0.80068	0.80965	1.81967	1.45821	1.0725	0.87648	1.23329	1.67511	1.29758	1.59139	1.61448	1.37469	1.16317	0.99533	0.98678	1.40494	4.25919	0.71993	0.54782	0.84402	0.69085	0.49327	0.83431	1.73712	0.80903	1.05887	0.68965	0.55364	0.51947	0.63285	1.08652	0.97367	0.74083	0.71121	0.99553	1.96264	0.95841
66	TxEnh5	9.46241	2.11429	4.94996	3.2714	1.35068	1.09887	3.72461	1.53827	1.16864	1.4539	1.50285	1.05415	1.05668	1.69588	1.47213	1.14744	0.95106	1.37993	1.51187	1.31007	1.59108	1.77743	1.30295	1.20177	1.00975	1.01573	1.35139	3.93375	1.03751	0.81356	1.18477	0.85419	0.67586	0.86651	1.60131	0.83523	1.06482	0.87513	0.78655	0.70742	0.9416	1.42373	1.14576	0.84073	0.96386	1.10782	1.91283	1.04534
67	TxEnh6	5.63154	2.01621	3.56499	2.93211	1.51734	1.4392	2.89024	1.77044	1.49715	1.76681	1.67556	1.20866	1.28643	2.04309	1.74406	1.37366	1.22277	1.57004	1.79211	1.40064	1.52055	1.58236	1.23154	1.10854	1.01666	1.16332	1.62452	2.04663	0.80012	0.72842	0.96434	0.57911	0.61211	1.08911	1.98692	0.97514	1.46543	1.12882	0.86791	0.69883	0.92599	1.32679	1.25443	0.92149	1.07837	1.31616	1.9783	1.13627
68	TxEnh7	0.98166	0.86951	0.86789	1.2074	1.42613	1.96468	1.21785	1.28136	1.95651	1.99965	1.77167	1.40852	1.433	2.42283	2.24122	1.78332	1.56768	1.98755	2.05372	1.66322	1.8543	1.99037	1.55615	1.43585	1.32632	1.29971	1.92693	1.76065	1.21848	0.74321	1.14438	0.8233	0.49943	1.07116	2.1339	1.24282	1.68082	1.1765	0.93429	0.8178	1.17232	1.75055	1.31614	0.84817	0.97304	1.21285	2.42448	1.41573
69	TxEnh8	5.56996	2.75146	3.77884	2.7013	2.18691	1.82687	3.09883	2.61876	1.88603	2.03391	1.86056	1.28048	1.45414	2.23767	2.09946	1.31288	1.22801	1.54854	2.27371	1.59893	1.76152	1.67173	1.1964	1.0095	0.91168	1.25652	1.68366	1.17028	0.77536	0.74616	0.91381	0.52843	0.50803	0.95625	1.93109	1.02803	1.70223	1.23949	0.97843	0.68943	0.84699	1.1989	1.05377	0.70714	0.97359	1.14706	1.87329	1.15065
70	TxWk1	1.52004	1.56022	1.61999	1.3663	0.96086	0.95146	2.44835	1.25783	0.96924	0.99843	1.06405	0.9052	1.01648	1.11631	0.95318	0.90996	0.97815	0.90559	0.99986	1.01194	0.97009	1.04277	1.16052	0.96476	0.94026	1.13406	1.07002	0.94957	0.82843	0.94984	1.06764	1.03059	1.01034	1.15092	1.21088	1.04456	1.17959	1.2039	0.99404	0.94955	0.87733	1.03298	1.0675	1.09052	1.02371	1.1662	0.91463	0.96941
71	TxWk2	6.71339	1.51622	3.60946	2.13417	0.88687	1.03806	2.53389	1.09714	1.12765	1.31229	1.50042	1.11873	1.10196	1.43575	1.31733	1.16251	1.01333	1.3263	1.28817	1.19443	1.47853	1.55252	1.24593	1.19537	1.05363	1.03148	1.23102	2.86328	1.13622	0.92643	1.28552	0.97236	0.87916	0.95791	1.38351	0.90201	1.01246	0.9996	0.95968	0.85627	1.06427	1.39164	1.22191	0.94345	1.11231	1.18319	1.58228	1.08475
72	Tx1	0.23912	0.28528	0.24317	0.35984	0.40076	0.76993	0.45084	0.48528	0.72602	0.75667	0.83453	0.87387	1.00413	1.08866	0.68343	1.05373	1.21529	1.01646	0.62608	0.82406	0.7901	1.11605	1.74974	1.28316	1.23099	1.49892	1.46488	0.22726	0.95487	1.39101	1.51865	1.83626	1.50314	1.51076	1.64355	1.80722	1.4251	1.85241	1.39098	1.65061	1.15502	1.47246	1.84699	1.89537	1.3479	1.48428	1.01658	1.48414
73	Tx2	0.21846	0.55001	0.42693	0.55013	0.69165	1.05712	0.6649	0.79323	1.05084	1.00478	1.02973	0.98641	1.09935	1.13147	0.97942	1.12176	1.22592	1.07663	0.93644	1.05562	0.98372	1.14711	1.30677	1.08279	1.18513	1.26117	1.2183	0.26534	1.04106	1.08377	1.19116	1.32161	1.24935	1.35927	1.28305	1.34723	1.28899	1.37108	1.12196	1.24473	1.09208	1.23599	1.30312	1.27325	1.12844	1.26937	0.99714	1.15933
74	Tx3	0.33627	0.43195	0.35905	0.46988	0.54662	1.0719	0.32888	0.59031	1.14928	1.24419	1.21761	1.1794	1.19	1.48165	1.24373	1.41997	1.30572	1.51991	1.09954	1.24399	1.36326	1.64717	1.53506	1.35727	1.27945	1.35538	1.55157	0.49771	1.17172	1.00206	1.26476	0.97823	0.84458	1.17329	1.5874	1.3009	1.3447	1.18325	1.08059	0.99389	1.20879	1.52691	1.34987	0.99354	1.14761	1.37634	1.60497	1.34002
75	Tx4	2.85597	1.33921	1.84182	1.4903	0.75875	0.88967	2.07021	1.06032	0.89034	0.98013	0.99613	0.79415	0.95356	1.26069	0.9099	1.03195	1.104	1.01452	0.92785	0.93947	0.89767	1.11891	1.72575	1.25027	1.05632	1.4887	1.50976	0.70712	0.75835	1.12832	1.37211	1.26907	1.16533	1.33305	1.79401	1.48742	1.54962	1.53446	1.1305	1.25062	0.89879	1.27897	1.56922	1.57516	1.17995	1.49928	1.13171	1.30538
76	Tx5	2.84013	0.91614	1.62009	1.1998	0.48445	0.49826	1.29218	0.63255	0.52773	0.63495	0.69637	0.51889	0.53915	0.76946	0.59647	0.58589	0.56297	0.64545	0.61137	0.58475	0.65233	0.83871	1.01791	0.79259	0.65558	0.76374	0.78969	1.28148	0.57594	0.61307	0.8612	0.80248	0.70866	0.66638	0.92481	0.69667	0.68923	0.68776	0.59922	0.59587	0.54481	0.78639	0.77802	0.90266	0.72823	0.9484	0.77272	0.66577
77	Tx6	4.23468	3.26098	3.79854	2.74031	1.50373	1.29686	5.86267	2.32508	1.32206	1.41942	1.52365	1.04633	1.19943	1.69139	1.332	1.13712	1.25582	1.09594	1.48051	1.41039	1.35044	1.26592	1.45208	1.14868	1.0465	1.57056	1.57053	1.52521	0.8277	1.04216	1.19439	0.92539	0.98684	1.42943	1.91465	1.34625	1.90832	1.57949	1.18775	1.03397	0.87394	1.17881	1.32185	1.13514	1.09147	1.52444	1.25463	1.21413
78	Tx7	8.35343	3.59887	5.23666	3.13675	1.38021	1.27671	5.58152	2.36141	1.33842	1.52145	1.4341	0.94799	1.12307	1.78627	1.42815	1.12672	1.17284	1.13046	1.57713	1.34256	1.3826	1.29155	1.38944	1.13887	0.92965	1.54161	1.69514	1.64025	0.6599	0.88063	1.05889	0.72488	0.68342	1.32568	2.03294	1.27982	1.95028	1.47158	1.03276	0.81725	0.71759	1.05421	1.15234	0.89789	0.90764	1.45281	1.38448	1.18062
79	Tx8	2.82471	2.73861	2.83722	2.33281	1.87265	1.723	2.7375	2.27573	1.77328	1.80785	1.58787	1.29716	1.52524	1.88703	1.79091	1.30865	1.32699	1.39769	1.91732	1.54645	1.48888	1.3879	1.14543	1.05262	1.03552	1.39806	1.58736	0.74622	0.90001	0.92009	1.02915	0.70773	0.69729	1.19564	1.70729	1.15844	1.78503	1.46518	1.1645	0.89165	0.95495	1.18053	1.22552	0.78164	1.01092	1.29454	1.46927	1.17955
80	TxEx1	12.1106	2.96785	5.65945	3.30652	1.21141	0.90936	3.20101	1.57065	0.92872	1.11549	1.02107	0.63431	0.74345	1.3647	1.06033	0.97536	0.94297	0.98044	1.1589	0.99851	1.06705	1.31014	1.6664	1.2632	0.97146	1.32208	1.57233	1.98743	0.60118	0.79642	1.14178	0.93983	0.87273	1.14095	1.76561	1.29924	1.47793	1.1893	0.79593	0.77776	0.59728	1.03333	1.16814	1.2036	0.83363	1.28443	1.37999	1.2105
81	TxEx2	18.4037	3.49528	8.64222	4.60876	1.35136	0.90347	5.10669	2.06934	0.98391	1.34338	1.33983	0.68103	0.74775	1.55396	1.24796	0.90343	0.7746	1.02992	1.48763	1.14441	1.3769	1.37527	1.2027	1.02302	0.8483	1.0177	1.32143	3.23806	0.61725	0.53323	0.79016	0.57925	0.4136	0.77301	1.55869	0.79061	1.14544	0.79956	0.57186	0.4726	0.53163	0.8949	0.82353	0.65772	0.63588	0.99861	1.55931	0.86696
82	TxEx3	10.1044	1.88736	4.95014	3.14232	0.95728	0.66711	3.20136	1.20232	0.71214	0.97421	1.10252	0.64771	0.6107	1.19046	0.92466	0.79242	0.67317	0.90546	1.0163	0.89596	1.15966	1.30125	1.22138	0.99616	0.89645	0.86484	1.01133	3.64382	0.72338	0.60843	1.00116	0.81121	0.63549	0.69774	1.24699	0.70612	0.7757	0.64889	0.59176	0.56012	0.56664	0.98407	0.85597	0.84123	0.76018	0.98807	1.33405	0.78082
83	TxEx4	11.3724	2.2039	5.18594	4.9947	2.29632	1.69549	4.03654	2.30421	1.61905	1.7817	1.5707	0.94702	0.85356	2.10467	1.93446	1.35948	1.22875	1.3689	1.99058	1.22364	1.48957	1.21897	1.21601	1.12776	0.88894	1.10067	1.60482	3.4481	0.54832	0.47498	0.62643	0.62799	0.31924	0.82318	1.96832	1.11129	1.46847	0.88397	0.67657	0.42578	0.64144	0.97852	0.85549	0.74147	0.59254	1.03359	1.93935	1.14404
84	znf1	0.7813	0.19379	0.45793	0.27124	0.10537	0.20728	0.2919	0.15534	0.21892	0.26864	0.39301	0.34572	0.34916	0.32193	0.22219	0.39698	0.40205	0.40968	0.20408	0.34167	0.38209	0.51649	1.01769	0.76192	0.7292	0.60286	0.54184	0.82941	0.59957	0.76028	0.88578	1.82527	1.41833	0.69446	0.49957	0.79397	0.39813	0.62265	0.61731	0.95849	0.60191	0.63475	0.92439	1.54283	0.81765	0.69644	0.42314	0.67756
85	znf2	5.40791	0.52038	4.48008	1.07917	0.18383	0.17863	1.70233	0.46494	0.17858	0.28408	0.35967	0.31636	0.34419	0.26787	0.22012	0.26903	0.25745	0.31902	0.24367	0.29004	0.37133	0.41326	1.04882	0.71786	0.64071	0.74069	0.76277	8.19165	0.40103	0.7584	1.05482	1.82492	1.35449	0.65269	0.7093	0.72646	0.55719	0.99247	0.95496	1.10093	0.38232	0.45665	1.17605	1.77977	0.71633	0.5665	0.56722	0.90437
86	DNase1	0.98999	1.45468	1.29733	2.43112	2.45168	2.45386	1.72323	2.13596	2.29695	2.1283	1.54916	1.24696	1.44504	2.03682	2.3911	1.49603	1.44259	1.50802	2.37408	1.68503	1.50592	1.34867	0.96626	0.86081	0.89591	1.11383	1.3985	3.0989	0.76058	0.71423	0.79362	0.64099	0.7207	0.85167	1.50922	0.97714	1.59777	0.96644	0.88728	0.63811	0.91519	1.0832	0.92716	0.83065	0.82884	1.01179	1.71549	0.99179
87	BivProm1	7.89684	2.33109	4.12211	5.81162	3.99679	1.71067	7.92722	3.02268	1.66815	1.80441	1.37589	1.31223	1.24202	2.80996	2.18335	0.92112	0.71898	1.12414	2.27301	3.0066	1.41578	2.43001	0.66597	0.42229	0.41854	0.5048	0.80051	16.5961	0.50465	0.23566	0.66557	0.35732	0.32973	0.62087	1.46948	0.28424	0.66724	0.4583	0.40866	0.20127	0.44796	1.09723	0.72933	0.60697	0.5417	0.45479	1.51027	0.49729
88	BivProm2	8.29777	3.29885	4.75047	4.9487	4.04872	1.97331	7.34634	3.19226	2.01963	2.03812	1.3135	1.3972	1.20577	2.4743	2.64065	1.00195	0.75908	1.19465	2.63138	2.15456	1.40231	1.71001	0.57523	0.39298	0.3706	0.45197	0.8699	11.2564	0.40956	0.18893	0.58588	0.43591	0.29993	0.59942	1.42826	0.31617	0.77845	0.44967	0.42615	0.22802	0.49548	0.97012	0.64576	0.68773	0.44149	0.40517	1.67671	0.52258
89	BivProm3	2.68309	3.15084	2.89288	2.94611	3.1873	2.08493	3.11743	2.40596	2.0202	2.02762	1.68055	1.49617	1.38886	2.24578	2.37437	1.33485	1.13057	1.54005	2.34832	1.38788	1.51384	1.44375	0.98736	0.80539	0.64729	0.7073	1.2114	6.01122	0.81459	0.47559	0.79047	0.74379	0.62071	0.83753	1.65608	0.66813	1.14748	0.75777	0.77607	0.58864	1.05496	1.44744	1.03079	0.9693	0.79842	0.82448	1.95937	0.89784
90	BivProm4	3.69086	7.77829	6.51601	6.37691	5.74223	2.79434	3.90332	4.61634	2.69627	2.46454	1.37731	1.25169	1.1878	2.36688	2.93247	1.00234	0.9314	1.10926	3.38249	1.37147	1.48918	0.96612	0.39465	0.38139	0.3848	0.47354	0.89635	1.60121	0.30685	0.26252	0.31339	0.25302	0.24582	0.59393	1.32611	0.37633	1.09654	0.51385	0.48314	0.17372	0.42189	0.73415	0.46185	0.37088	0.31557	0.44126	1.33305	0.47486
91	PromF1	1.53229	1.28733	1.48617	2.00979	2.59859	2.13906	2.21478	1.84101	1.95474	2.05055	1.7512	1.34712	1.39756	2.95362	2.34335	1.48584	1.28179	1.68335	2.22408	1.55212	1.67139	1.99614	1.25828	0.99845	0.85188	0.90433	1.50397	3.02194	0.80496	0.50513	0.96166	0.81937	0.54144	0.91582	2.15801	0.91393	1.31024	0.90186	0.77168	0.6034	0.99439	1.75203	1.21404	1.01487	0.89357	1.08683	2.18155	1.08179
92	PromF2	1.77006	2.0561	2.04223	3.22832	3.79877	2.59383	2.9495	2.84131	2.39415	2.36164	1.76173	1.2124	1.3717	3.17633	2.8113	1.48104	1.32715	1.57866	2.75216	1.50527	1.61106	1.5496	0.9918	0.82796	0.67473	0.8327	1.47272	2.31197	0.4807	0.37464	0.60848	0.52146	0.3911	0.77085	2.18912	0.81107	1.45911	0.82178	0.61326	0.36	0.69118	1.41231	0.86696	0.67403	0.68756	0.90319	2.02854	0.90833
93	PromF3	3.38202	0.8088	1.64391	3.37754	3.0414	2.67556	3.46313	2.12653	2.4348	2.34845	1.8205	1.26689	1.65447	3.40754	2.98835	1.55943	1.36031	1.66992	2.60449	1.75128	1.55379	1.88705	1.07302	0.74262	0.60091	0.98492	1.60247	3.91544	0.50207	0.34044	0.70764	0.4723	0.34201	0.83612	2.29209	0.77871	1.55112	0.9927	0.64415	0.36926	0.58072	1.36935	0.86797	0.69569	0.65677	0.93838	2.0748	1.00644
94	PromF4	5.19033	0.53422	1.68087	6.25202	3.88158	1.98831	6.53781	3.28315	1.9629	1.97595	1.31426	0.9778	1.4185	2.5356	2.46625	0.97135	0.73211	1.11037	2.39221	3.71588	1.27376	2.51085	0.79325	0.56039	0.42711	0.9668	1.22304	20.6888	0.50674	0.27526	0.70285	0.36699	0.29025	0.50693	1.85156	0.39608	1.17894	0.79591	0.49677	0.19401	0.34038	0.75241	0.61119	0.51646	0.43478	0.56505	1.76292	0.72304
95	PromF5	5.60041	2.67997	3.50566	6.30765	4.41946	1.81624	6.38987	3.25563	1.69574	1.87051	1.41379	1.18104	1.30093	3.33638	2.24208	0.99837	0.79071	1.1644	2.34995	3.18086	1.36918	2.87147	0.74509	0.53297	0.49573	0.63849	0.89606	15.566	0.5275	0.24986	0.67238	0.41838	0.28194	0.62594	1.67903	0.33249	0.76446	0.53173	0.40951	0.19158	0.42016	1.08704	0.63039	0.56	0.4575	0.46199	1.58149	0.54796
96	PromF6	3.43566	1.20074	2.00566	3.25182	2.55725	3.09998	1.9163	2.06478	2.77834	2.37134	1.72481	1.43701	1.57115	2.65436	2.98332	1.66446	1.65923	1.64465	2.70677	1.72428	1.64278	1.29645	0.8002	0.70929	0.73867	1.11824	1.49697	1.56287	0.52892	0.43837	0.5854	0.43715	0.22735	1.06907	1.83232	0.92984	1.76122	1.03681	0.76798	0.43004	0.75586	1.11573	0.82371	0.60198	0.6194	0.94324	1.7017	0.97942
97	PromF7	1.53309	1.03232	1.28649	1.86509	2.21207	2.67659	1.38443	2.02125	2.42529	2.05046	1.68352	1.46165	1.44513	2.31193	2.37794	1.51983	1.69627	1.45686	2.29076	1.5068	1.42585	1.26479	0.99198	0.85928	0.89657	1.26329	1.52492	0.57919	0.59699	0.57428	0.69827	0.49419	0.57697	1.2314	1.89762	1.20071	1.94557	1.14241	1.02412	0.55829	0.76594	1.08526	0.87564	0.76384	0.73348	1.18034	1.40953	1.07669
98	TSS1	2.09883	0.71943	1.07649	5.04284	3.68774	1.36221	5.61147	2.54127	1.20712	1.38586	1.02553	0.74974	0.91801	1.33039	1.5227	0.7542	0.63433	0.78147	1.68842	4.07575	0.94181	2.47764	0.73549	0.46972	0.52433	0.73737	0.76418	44.4704	0.67511	0.26453	0.75123	0.41625	1.17905	0.61222	1.08356	0.31573	0.69022	0.49775	0.36831	0.19542	0.3283	0.65491	0.42935	0.65523	0.43939	0.45852	1.31056	0.52942
99	TSS2	2.43916	1.22103	1.67332	3.47379	2.40716	0.94168	3.88522	1.65407	0.796	0.93009	0.80791	0.62791	0.61857	0.93343	0.95806	0.62415	0.58478	0.63589	1.10098	2.83209	0.70031	1.66308	0.69208	0.35697	0.55874	0.57604	0.54684	47.8178	0.71266	0.24522	0.59136	0.5915	2.08825	0.79703	0.74383	0.37084	0.49453	0.41645	0.45492	0.24631	0.38558	0.6382	0.48807	0.93526	0.47778	0.44742	0.96587	0.52266
	Base	0.6042	0.83634	0.45629	0.6035	1.66378	3.58688	0.84717	0.72892	0.89602	0.86259	0.75125	0.75009	1.23709	0.93707	0.76685	0.7181	2.14239	0.94391	1.06641	1.02861	0.64162	0.40821	0.62916	0.53103	0.61488	0.72427	0.9556	0.44248	0.91848	0.93657	0.63088	0.9275	0.44825	0.51331	1.20173	1.33581	2.30299	0.90681	0.69749	0.75647	0.70368	0.74108	0.99839	1.02455	0.84127	0.69822	0.40956	0.53314
100
[truncated: 56 more columns]
