# Supplementary material for: Universal annotation of the human genome through integration of over a thousand epigenomic datasets
Source: Genome Biol. 2022 Jan 6;23:9. doi: 10.1186/s13059-021-02572-z (PMC8734071; doi:10.1186/s13059-021-02572-z)
Supplement: Supplementary file 9 — Additional file 9. Download links for annotation data used throughout the manuscript. [file 13059_2021_2572_MOESM9_ESM.xlsx]

## Sheet: all_other_data
Annotations	Assembly	Raw data download links	Sources	Date downloaded	Processing notes	Citation
CpG islands	hg19		ChromHMM v. 1.18 package (originally from UCSC 07/26/2015)
	hg38		ChromHMM v. 1.18 package (originally from UCSC 07/26/2015)
Exons	hg19		ChromHMM v. 1.18 package (originally from UCSC 07/26/2015)
	hg38		ChromHMM v. 1.18 package (originally from UCSC 07/26/2015)
Gene body	hg19		ChromHMM v. 1.18 package (originally from UCSC 07/26/2015)
	hg38		ChromHMM v. 1.18 package (originally from UCSC 07/26/2015)
transcription start sites	hg19		ChromHMM v. 1.18 package (originally from UCSC 07/26/2015)
	hg38		ChromHMM v. 1.18 package (originally from UCSC 07/26/2015)
Transcription end sites	hg19		ChromHMM v. 1.18 package (originally from UCSC 07/26/2015)
	hg38		ChromHMM v. 1.18 package (originally from UCSC 07/26/2015)
2kb surrounding TSSs (TSS2kb)	hg19		ChromHMM v. 1.18 package (originally from UCSC 07/26/2015)
	hg38		ChromHMM v. 1.18 package (originally from UCSC 07/26/2015)
Lamina associated domains for human embryonic lung fibroblasts	hg19		ChromHMM v. 1.18 package (originally from UCSC 07/26/2015)
Assembly gaps	hg19	http://hgdownload.soe.ucsc.edu/goldenPath/hg19/database/gap.txt.gz	UCSC genome browser	2019-07-02
	hg38	http://hgdownload.soe.ucsc.edu/goldenPath/hg38/database/gap.txt.gz	UCSC genome browser	2021-03-11
ZNF genes	hg19	ftp://ftp.ebi.ac.uk/pub/databases/gencode/Gencode_human/release_30/GRCh37_mapping/gencode.v30lift37.annotation.gtf.gz	GENCODE v.30	2019-04-16	Extracted non-overlapping coordinates of gens whose names contained 'ZNF'
	hg38	ftp://ftp.ebi.ac.uk/pub/databases/gencode/Gencode_human/release_30/gencode.v30.annotation.gtf.gz	GENCODE v.30	2019-04-16	Extracted non-overlapping coordinates of gens whose names contained 'ZNF'
Coding sequences (CDS)	hg19	ftp://ftp.ebi.ac.uk/pub/databases/gencode/Gencode_human/release_30/GRCh37_mapping/gencode.v30lift37.annotation.gtf.gz	GENCODE v.30	2019-04-16	Extracted coordinates of genes whose feature type is 'CDS'
	hg38	ftp://ftp.ebi.ac.uk/pub/databases/gencode/Gencode_human/release_30/gencode.v30.annotation.gtf.gz	GENCODE v.30	2019-04-16	Extracted coordinates of genes whose feature type is 'CDS'
Pseudo genes	hg19	ftp://ftp.ebi.ac.uk/pub/databases/gencode/Gencode_human/release_30/GRCh37_mapping/gencode.v30lift37.annotation.gtf.gz	GENCODE v.30	2019-04-16	Extracted coordinates of genes whose gene type or transcript type contained 'pseudogene'
	hg38	ftp://ftp.ebi.ac.uk/pub/databases/gencode/Gencode_human/release_30/gencode.v30.annotation.gtf.gz	GENCODE v.30	2019-04-16	Extracted coordinates of genes whose gene type or transcript type contained 'pseudogene'
Repeat elements	hg19	https://hgdownload.soe.ucsc.edu/goldenPath/hg19/database/rmsk.txt.gz	UCSC Genome Browser, RepeatMasker hg19 track	2020-03-22
	hg38	http://hgdownload.soe.ucsc.edu/goldenPath/hg38/database/rmsk.txt.gz	UCSC Genome Browser, RepeatMasker hg38 track	2019-04-22
Repeat classes	hg19		Requested from Arneson & Ernst, 2019. Originally from UCSC Genome Browser RepeatMasker hg19 track	2019-05-21		Arneson & Ernst, 2019
Per-cell-type concatenated chromatin state, 18-state	hg19	https://egg2.wustl.edu/roadmap/data/byFileType/chromhmmSegmentations/ChmmModels/core_K27ac/jointModel/final/	Roadmap Epigenomics Project			Roadmap Epigenomics Consortium, 2015
	hg38	https://egg2.wustl.edu/roadmap/data/byFileType/chromhmmSegmentations/ChmmModels/core_K27ac/jointModel/final/	Roadmap Epigenomics Project			Roadmap Epigenomics Consortium, 2015
Per-cell-type concatenated chromatin state, 25-state	hg19	https://egg2.wustl.edu/roadmap/data/byFileType/chromhmmSegmentations/ChmmModels/imputed12marks/jointModel/final/	Roadmap Epigenomics Project			Roadmap Epigenomics Consortium, 2015, Ernst and Kellis, 2015
CTCF per-cell-type chromatin states	hg19	http://hgdownload.soe.ucsc.edu/goldenPath/hg19/encodeDCC/wgEncodeAwgSegmentation/		2020-02-20		Ernst & Kellis, 2012; Hoffman et al., 2013
Blacklisted regions	hg19	https://www.encodeproject.org/annotations/ENCSR636HFF/ENCFF001TDO.bed.gz		2021-04-09		Amemiya et al., 2019
	hg38	https://sites.google.com/site/anshulkundaje/projects/blacklists		2021-04-11		Amemiya et al., 2019
ConsHMM conservation states	hg19	https://public.hoffman2.idre.ucla.edu/ernst/Y7TZG/Segmentations/hg19_multiz100way/				Arneson & Ernst, 2019
GNOMAD human genetic variants	hg19	https://gnomad.broadinstitute.org/downloads#v2-variants		2020-03-02		Karczewski et al., 2020
GWAS catalog varaints	hg19		Requested processed data from Arneson & Ernst, 2019. Originally obtained from NHGRI-EBI Catalog	2016-12-05		Welter et al., 2014
CpG sites	hg19	https://egg2.wustl.edu/roadmap/data/byDataType/dnamethylation/WGBS/FractionalMethylation.tar.gz	Roadmap Epigenomics Project	2021-06-19	Extracted coordinates from the first column of unzipped files	Roadmap Epigenomics Consortium et al., 2015
GC content	hg19	https://hgdownload.soe.ucsc.edu/goldenPath/hg19/gc5Base/hg19.gc5Base.txt.gz	UCSC genome browser	2021-07-20
DNA methylation data	hg19	https://egg2.wustl.edu/roadmap/data/byDataType/dnamethylation/WGBS/	Roadmap Epigenomics Project			Roadmap Epigenomics Consortium et al., 2015

## Sheet: PRC1_PRC2_data
PRC_subunit	cell_type	assembly	download_link
RNF2	K562	hg19	https://www.encodeproject.org/files/ENCFF987VNY/@@download/ENCFF987VNY.bed.gz
RNF2	A549	hg19	https://www.encodeproject.org/files/ENCFF626AQW/@@download/ENCFF626AQW.bed.gz
RNF2	HepG2	hg19	https://www.encodeproject.org/files/ENCFF355ARZ/@@download/ENCFF355ARZ.bed.gz
RNF2	K562	hg19	https://www.encodeproject.org/files/ENCFF972LPT/@@download/ENCFF972LPT.bed.gz
RNF2	K562	hg19	https://www.encodeproject.org/files/ENCFF644WLI/@@download/ENCFF644WLI.bed.gz
RNF2	K562	hg19	https://www.encodeproject.org/files/ENCFF539WLH/@@download/ENCFF539WLH.bed.gz
RNF2	H1	hg19	https://www.encodeproject.org/files/ENCFF193YAN/@@download/ENCFF193YAN.bed.gz
RING1	K562	hg19	https://www.encodeproject.org/files/ENCFF987VNY/@@download/ENCFF987VNY.bed.gz
BMI1	GM12878	hg19	https://www.encodeproject.org/files/ENCFF809PXE/@@download/ENCFF809PXE.bed.gz
BMI1	K562	hg19	https://www.encodeproject.org/files/ENCFF048OIZ/@@download/ENCFF048OIZ.bed.gz
BMI1	MCF-7	hg19	https://www.encodeproject.org/files/ENCFF353CQJ/@@download/ENCFF353CQJ.bed.gz
SUZ12	K562	hg19	https://www.encodeproject.org/files/ENCFF507XOB/@@download/ENCFF507XOB.bed.gz
SUZ12	K562	hg19	https://www.encodeproject.org/files/ENCFF966MVC/@@download/ENCFF966MVC.bed.gz
SUZ12	NT2	hg19	https://www.encodeproject.org/files/ENCFF841RSF/@@download/ENCFF841RSF.bed.gz
SUZ12	HEK293T	hg19	https://www.encodeproject.org/files/ENCFF813VLK/@@download/ENCFF813VLK.bed.gz
SUZ12	HepG2	hg19	https://www.encodeproject.org/files/ENCFF086LMU/@@download/ENCFF086LMU.bed.gz
SUZ12	MCF-7	hg19	https://www.encodeproject.org/files/ENCFF956LMS/@@download/ENCFF956LMS.bed.gz
SUZ12	H1	hg19	https://www.encodeproject.org/files/ENCFF062SBW/@@download/ENCFF062SBW.bed.gz
SUZ12	H1	hg19	https://www.encodeproject.org/files/ENCFF336HCY/@@download/ENCFF336HCY.bed.gz
EZH2	fibroblast_of_lung	hg19	https://www.encodeproject.org/files/ENCFF772XQF/@@download/ENCFF772XQF.bed.gz
EZH2	skeletal_muscle_myoblast	hg19	https://www.encodeproject.org/files/ENCFF380TJK/@@download/ENCFF380TJK.bed.gz
EZH2	GM12878	hg19	https://www.encodeproject.org/files/ENCFF678JII/@@download/ENCFF678JII.bed.gz
EZH2	fibroblast_of_dermis	hg19	https://www.encodeproject.org/files/ENCFF156CFD/@@download/ENCFF156CFD.bed.gz
EZH2	mammary_epithelial_cell	hg19	https://www.encodeproject.org/files/ENCFF743FCW/@@download/ENCFF743FCW.bed.gz
EZH2	HCT116	hg19	https://www.encodeproject.org/files/ENCFF769NCM/@@download/ENCFF769NCM.bed.gz
EZH2	HeLa-S3	hg19	https://www.encodeproject.org/files/ENCFF751GGI/@@download/ENCFF751GGI.bed.gz
EZH2	PC-9	hg19	https://www.encodeproject.org/files/ENCFF068DLY/@@download/ENCFF068DLY.bed.gz
EZH2	PC-9	hg19	https://www.encodeproject.org/files/ENCFF808UCP/@@download/ENCFF808UCP.bed.gz
EZH2	SK-N-SH	hg19	https://www.encodeproject.org/files/ENCFF640LEB/@@download/ENCFF640LEB.bed.gz
EZH2	DOHH2	hg19	https://www.encodeproject.org/files/ENCFF038MZK/@@download/ENCFF038MZK.bed.gz
EZH2	HepG2	hg19	https://www.encodeproject.org/files/ENCFF493FED/@@download/ENCFF493FED.bed.gz
EZH2	B_cell	hg19	https://www.encodeproject.org/files/ENCFF126CZP/@@download/ENCFF126CZP.bed.gz
EZH2	Loucy	hg19	https://www.encodeproject.org/files/ENCFF941ZLF/@@download/ENCFF941ZLF.bed.gz
EZH2	bipolar_neuron	hg19	https://www.encodeproject.org/files/ENCFF328IOZ/@@download/ENCFF328IOZ.bed.gz
EZH2	PC-3	hg19	https://www.encodeproject.org/files/ENCFF887LHM/@@download/ENCFF887LHM.bed.gz
EZH2	OCI-LY7	hg19	https://www.encodeproject.org/files/ENCFF444QJT/@@download/ENCFF444QJT.bed.gz
EZH2	MM.1S	hg19	https://www.encodeproject.org/files/ENCFF287NXV/@@download/ENCFF287NXV.bed.gz
EZH2	SU-DHL-6	hg19	https://www.encodeproject.org/files/ENCFF061UXU/@@download/ENCFF061UXU.bed.gz
EZH2	MM.1S	hg19	https://www.encodeproject.org/files/ENCFF905EBM/@@download/ENCFF905EBM.bed.gz
EZH2	A673	hg19	https://www.encodeproject.org/files/ENCFF085BBF/@@download/ENCFF085BBF.bed.gz
EZH2	OCI-LY3	hg19	https://www.encodeproject.org/files/ENCFF756HSC/@@download/ENCFF756HSC.bed.gz
EZH2	neural_progenitor_cell	hg19	https://www.encodeproject.org/files/ENCFF457PCA/@@download/ENCFF457PCA.bed.gz
EED	K562	hg19	https://www.encodeproject.org/files/ENCFF422BXE/@@download/ENCFF422BXE.bed.gz
EED	endothelial_cell_of_umbilical_vein	hg19	https://www.encodeproject.org/files/ENCFF002DBB/@@download/ENCFF002DBB.bed.gz
EED	GM12878	hg19	https://www.encodeproject.org/files/ENCFF242VUO/@@download/ENCFF242VUO.bed.gz
EED	K562	hg19	https://www.encodeproject.org/files/ENCFF701NVT/@@download/ENCFF701NVT.bed.gz
EED	GM12892	hg19	https://www.encodeproject.org/files/ENCFF713IVN/@@download/ENCFF713IVN.bed.gz
EED	GM12878	hg19	https://www.encodeproject.org/files/ENCFF997NGJ/@@download/ENCFF997NGJ.bed.gz
EED	HepG2	hg19	https://www.encodeproject.org/files/ENCFF228XGU/@@download/ENCFF228XGU.bed.gz
